# Supplementary material for: Tetra­aqua­(2-hy­droxy­acetato-κ2 O 1,O 2)magnesium nitrate
Source: Acta Crystallogr Sect E Struct Rep Online. 2011 Feb 26;67(Pt 3):m374. doi: 10.1107/S1600536811006611 (PMC3052091; doi:10.1107/S1600536811006611)
Supplement: Supplementary file 1 [file e-67-0m374-sup1.cif]

##############################################################################
###                                                                        ###
###        Electronic paper (Acta Crystallographica Section E)             ###
###                                                                        ###
##############################################################################
#                                                                            #
# This CIF contains the data in a paper accepted for publication in Acta     #
# Crystallographica Section E. It conforms to the requirements of Notes      #
# for Authors for Section E, and has been peer reviewed under the auspices   #
# of the IUCr Commission on Journals.                                        #
#                                                                            #
# Full details of the Crystallographic Information File format               #
# are given in the paper "The Crystallographic Information File (CIF):       #
# a New Standard Archive File for Crystallography" by S. R. Hall, F. H.      #
# Allen and I. D. Brown [Acta Cryst. (1991), A47, 655-685].                  #
#                                                                            #
# The current version of the core CIF dictionary is obtainable from          #
# ftp://ftp.iucr.org/pub/cif_core.dic. The current version number is 2.4.    #
#                                                                            #
# Software is freely available for graphical display of the structure(s) in  #
# this CIF.  For information consult the CIF home page http://www.iucr.org/  #
# cif/home.html                                                              #
#                                                                            #
# This file may be used for bona fide research purposes within the           #
# scientific community so long as proper attribution is given to the journal # 
# article from which it was obtained.                                        #
#                                                                            #
##############################################################################
                                             
data_global
_audit_creation_method     SHELXL-97
_journal_date_recd_electronic     2011-02-15
_journal_date_accepted     2011-02-21
_journal_name_full     'Acta Crystallographica, Section E'
_journal_year     2011
_journal_volume     67
_journal_issue      3
_journal_page_first     m374
_journal_page_last     m374
_journal_paper_category     QM
_journal_coeditor_code     GO2005
_publ_contact_author_name     'Shan-Tang, Yue'
_publ_contact_author_address
;
School of Chemistry and Environment
South China Normal University
Guangzhou 510006
People's Republic of China
;
_publ_contact_author_email     'yuesht@scnu.edu.cn'
_publ_contact_author_fax     '86 20 39310187'
_publ_contact_author_phone     '86 20 18620003627'
_publ_section_title
;
Tetraaqua(2-hydroxyacetato-\k^2^<i>O</i>^1^,<i>O</i>^2^)magnesium nitrate
;
loop_
    _publ_author_name
    _publ_author_footnote
    _publ_author_address
    'Wen-Jing Liu' .
;
School of Chemistry and Environment
South China Normal University
Guangzhou 510006
People's Republic of China
;
    'Zhi-Qiang Wei' .
;
School of Chemistry and Environment
South China Normal University
Guangzhou 510006
People's Republic of China
;
    'Shan-Tang Yue' .
;
School of Chemistry and Environment
South China Normal University
Guangzhou 510006
People's Republic of China
;
data_I
_audit_creation_method     SHELXL-97
_chemical_name_systematic
;
Tetraaqua(2-hydroxyacetato-\k^2^<i>O</i>^1^,<i>O</i>^2^)magnesium nitrate
;
_chemical_name_common     ?
_chemical_formula_moiety     'C2 H11 Mg O7 +, N O3 -'
_chemical_formula_sum     'C2 H11 Mg N O10'
_chemical_formula_iupac     '[Mg (C2 H3 O3) (H2 O)4] N O3'
_chemical_formula_weight     233.43
_chemical_melting_point     ?
_symmetry_cell_setting     monoclinic
_symmetry_space_group_name_H-M     'P 21/n'
_symmetry_space_group_name_Hall     '-P 2yn'
loop_
    _symmetry_equiv_pos_as_xyz
    'x, y, z'
    '-x+1/2, y+1/2, -z+1/2'
    '-x, -y, -z'
    'x-1/2, -y-1/2, z-1/2'
_cell_length_a     5.777(2)
_cell_length_b     7.171(3)
_cell_length_c     23.045(8)
_cell_angle_alpha     90.00
_cell_angle_beta     92.839(4)
_cell_angle_gamma     90.00
_cell_volume     953.5(6)
_cell_formula_units_Z     4
_cell_measurement_reflns_used     1638
_cell_measurement_theta_min     2.84
_cell_measurement_theta_max     26.02
_cell_measurement_temperature     298(2)
_exptl_crystal_description     block
_exptl_crystal_colour     colorless
_exptl_crystal_size_max     0.20
_exptl_crystal_size_mid     0.18
_exptl_crystal_size_min     0.18
_exptl_crystal_density_diffrn     1.626
_exptl_crystal_density_meas     1.626
_exptl_crystal_density_method     'not measured'
_exptl_crystal_F_000     488
_exptl_absorpt_coefficient_mu     0.226
_exptl_absorpt_correction_type     multi-scan
_exptl_absorpt_process_details     '(SADABS; Bruker, 2001)'
_exptl_absorpt_correction_T_min     0.956
_exptl_absorpt_correction_T_max     0.960
_exptl_special_details
;
;
_diffrn_ambient_temperature     298(2)
_diffrn_radiation_type     MoK\a
_diffrn_radiation_wavelength     0.71073
_diffrn_radiation_source     'fine-focus sealed tube'
_diffrn_radiation_monochromator     graphite
_diffrn_measurement_device_type     'Bruker SMART CCD area-detector'
_diffrn_measurement_method     '\f and \w'
_diffrn_detector_area_resol_mean     ?
_diffrn_reflns_number     4632
_diffrn_reflns_av_R_equivalents     0.0268
_diffrn_reflns_av_sigmaI/netI     0.0315
_diffrn_reflns_theta_min     1.77
_diffrn_reflns_theta_max     25.20
_diffrn_reflns_theta_full     25.20
_diffrn_measured_fraction_theta_max     0.995
_diffrn_measured_fraction_theta_full     0.995
_diffrn_reflns_limit_h_min     -6
_diffrn_reflns_limit_h_max     6
_diffrn_reflns_limit_k_min     -8
_diffrn_reflns_limit_k_max     6
_diffrn_reflns_limit_l_min     -27
_diffrn_reflns_limit_l_max     27
_diffrn_standards_number     ?
_diffrn_standards_interval_count     ?
_diffrn_standards_interval_time     ?
_diffrn_standards_decay_%     ?
_refine_special_details
;
 Refinement of F^2^ against ALL reflections.  The weighted R-factor wR and
 goodness of fit S are based on F^2^, conventional R-factors R are based
 on F, with F set to zero for negative F^2^. The threshold expression of
 F^2^ > 2sigma(F^2^) is used only for calculating R-factors(gt) etc. and is
 not relevant to the choice of reflections for refinement.  R-factors based
 on F^2^ are statistically about twice as large as those based on F, and R-
 factors based on ALL data will be even larger.
;
_reflns_number_total     1713
_reflns_number_gt     1424
_reflns_threshold_expression     I>2sigma(I)
_refine_ls_structure_factor_coef     Fsqd
_refine_ls_matrix_type     full
_refine_ls_R_factor_all     0.0528
_refine_ls_R_factor_gt     0.0437
_refine_ls_wR_factor_gt     0.1105
_refine_ls_wR_factor_ref     0.1152
_refine_ls_goodness_of_fit_ref     1.058
_refine_ls_restrained_S_all     1.058
_refine_ls_number_reflns     1713
_refine_ls_number_parameters     141
_refine_ls_number_restraints     0
_refine_ls_hydrogen_treatment     mixed
_refine_ls_weighting_scheme     calc
_refine_ls_weighting_details
         'calc w=1/[\s^2^(Fo^2^)+(0.0488P)^2^+0.7836P] where P=(Fo^2^+2Fc^2^)/3'
_atom_sites_solution_hydrogens     geom
_atom_sites_solution_primary     direct
_atom_sites_solution_secondary     difmap
_refine_ls_shift/su_max     0.000
_refine_ls_shift/su_mean     0.000
_refine_diff_density_max     0.291
_refine_diff_density_min     -0.177
_refine_ls_extinction_method     none
_refine_ls_extinction_coef     ?
loop_
    _atom_type_symbol
    _atom_type_description
    _atom_type_scat_dispersion_real
    _atom_type_scat_dispersion_imag
    _atom_type_scat_source
    'C' 'C' 0.0033 0.0016
                         'International Tables Vol C Tables 4.2.6.8 and 6.1.1.4'
    'H' 'H' 0.0000 0.0000
                         'International Tables Vol C Tables 4.2.6.8 and 6.1.1.4'
    'N' 'N' 0.0061 0.0033
                         'International Tables Vol C Tables 4.2.6.8 and 6.1.1.4'
    'O' 'O' 0.0106 0.0060
                         'International Tables Vol C Tables 4.2.6.8 and 6.1.1.4'
    'Mg' 'Mg' 0.0486 0.0363
                         'International Tables Vol C Tables 4.2.6.8 and 6.1.1.4'
_computing_data_collection     'SMART (Bruker, 2001)'
_computing_cell_refinement     'SAINT (Bruker, 2001)'
_computing_data_reduction     'SAINT (Bruker, 2001)'
_computing_structure_solution     'SHELXTL (Sheldrick, 2008)'
_computing_structure_refinement     'SHELXTL (Sheldrick, 2008)'
_computing_molecular_graphics     'SHELXTL (Sheldrick, 2008)'
_computing_publication_material     'SHELXTL (Sheldrick, 2008)'
loop_
    _atom_site_type_symbol
    _atom_site_label
    _atom_site_fract_x
    _atom_site_fract_y
    _atom_site_fract_z
    _atom_site_U_iso_or_equiv
    _atom_site_adp_type
    _atom_site_calc_flag
    _atom_site_refinement_flags
    _atom_site_occupancy
    _atom_site_disorder_assembly
    _atom_site_disorder_group
    Mg Mg1 0.03285(14) 0.16089(12) 0.12732(3) 0.0330(3) Uani d . 1 . .
    O O2 -0.2625(3) 0.1820(3) 0.17242(7) 0.0381(5) Uani d . 1 . .
    O O3W 0.3575(3) 0.1539(3) 0.09850(8) 0.0480(5) Uani d . 1 . .
    H H3W1 0.4864 0.1697 0.1172 0.080(13) Uiso d R 1 . .
    H H3W2 0.3969 0.1891 0.0652 0.054(9) Uiso d R 1 . .
    O O1 0.1570(3) 0.2201(4) 0.21105(8) 0.0507(6) Uani d . 1 . .
    O O1W -0.1370(3) 0.0888(3) 0.05123(8) 0.0431(5) Uani d . 1 . .
    H H1W2 -0.1878 0.1479 0.0213 0.065 Uiso d R 1 . .
    H H1W1 -0.1967 -0.0171 0.0433 0.065 Uiso d R 1 . .
    O O4W 0.0493(4) -0.1211(3) 0.14223(9) 0.0520(6) Uani d . 1 . .
    H H4W1 0.0047 -0.1825 0.1712 0.078 Uiso d R 1 . .
    H H4W2 0.1424 -0.2007 0.1291 0.078 Uiso d R 1 . .
    O O2W -0.0052(4) 0.4340(3) 0.10109(10) 0.0557(6) Uani d . 1 . .
    H H2W1 0.0818 0.4998 0.0805 0.083 Uiso d R 1 . .
    H H2W2 -0.1280 0.4991 0.0973 0.083 Uiso d R 1 . .
    N N1 0.4889(4) 0.6773(3) 0.05397(10) 0.0436(6) Uani d . 1 . .
    O O4 0.2764(4) 0.6940(3) 0.04229(10) 0.0606(6) Uani d . 1 . .
    O O6 0.6310(4) 0.7402(3) 0.02097(9) 0.0599(6) Uani d . 1 . .
    O O5 0.5496(4) 0.5979(5) 0.09917(11) 0.0840(9) Uani d . 1 . .
    C C2 -0.0077(5) 0.2379(5) 0.25407(12) 0.0396(6) Uani d . 1 . .
    C C1 -0.2471(4) 0.2188(4) 0.22541(11) 0.0337(6) Uani d . 1 . .
    O O3 -0.4157(3) 0.2385(3) 0.25663(8) 0.0503(6) Uani d . 1 . .
    H H1 0.004(5) 0.352(5) 0.2734(14) 0.052(9) Uiso d . 1 . .
    H H3 0.294(6) 0.232(4) 0.2291(13) 0.048(8) Uiso d . 1 . .
    H H2 0.019(5) 0.144(5) 0.2852(14) 0.055(9) Uiso d . 1 . .
loop_
    _atom_site_aniso_label
    _atom_site_aniso_U_11
    _atom_site_aniso_U_22
    _atom_site_aniso_U_33
    _atom_site_aniso_U_12
    _atom_site_aniso_U_13
    _atom_site_aniso_U_23
    Mg1 0.0246(4) 0.0441(5) 0.0305(4) -0.0018(4) 0.0053(3) -0.0009(4)
    O2 0.0242(9) 0.0586(12) 0.0315(9) -0.0037(8) 0.0030(7) -0.0057(8)
    O3W 0.0260(10) 0.0799(15) 0.0387(11) -0.0066(9) 0.0068(8) 0.0017(10)
    O1 0.0214(10) 0.0941(17) 0.0368(10) -0.0028(10) 0.0024(8) -0.0129(10)
    O1W 0.0464(11) 0.0480(11) 0.0342(10) -0.0048(9) -0.0040(8) 0.0008(8)
    O4W 0.0674(14) 0.0443(12) 0.0464(11) 0.0072(10) 0.0232(10) 0.0089(9)
    O2W 0.0463(12) 0.0447(12) 0.0769(15) -0.0032(10) 0.0127(11) 0.0100(11)
    N1 0.0465(15) 0.0436(14) 0.0411(13) -0.0027(11) 0.0062(11) 0.0033(10)
    O4 0.0420(13) 0.0704(16) 0.0692(15) -0.0009(11) 0.0007(10) 0.0225(12)
    O6 0.0554(13) 0.0775(16) 0.0478(12) -0.0177(12) 0.0120(10) 0.0040(11)
    O5 0.0578(16) 0.131(2) 0.0627(16) 0.0079(16) 0.0018(12) 0.0440(16)
    C2 0.0284(14) 0.0565(18) 0.0343(14) -0.0019(13) 0.0048(11) -0.0107(14)
    C1 0.0268(13) 0.0393(14) 0.0353(13) -0.0008(11) 0.0052(10) -0.0053(11)
    O3 0.0283(10) 0.0824(16) 0.0408(10) -0.0016(10) 0.0083(8) -0.0188(11)
_geom_special_details
;
 All esds (except the esd in the dihedral angle between two l.s. planes)
 are estimated using the full covariance matrix.  The cell esds are taken
 into account individually in the estimation of esds in distances, angles
 and torsion angles; correlations between esds in cell parameters are only
 used when they are defined by crystal symmetry.  An approximate (isotropic)
 treatment of cell esds is used for estimating esds involving l.s. planes.
;
loop_
    _geom_bond_atom_site_label_1
    _geom_bond_atom_site_label_2
    _geom_bond_site_symmetry_2
    _geom_bond_distance
    _geom_bond_publ_flag
    Mg1 O3W . 2.021(2) yes
    Mg1 O1W . 2.033(2) yes
    Mg1 O2 . 2.0467(19) yes
    Mg1 O4W . 2.052(2) yes
    Mg1 O2W . 2.058(2) yes
    Mg1 O1 . 2.069(2) yes
    O2 C1 . 1.248(3) ?
    O3W H3W1 . 0.8498 ?
    O3W H3W2 . 0.8498 ?
    O1 C2 . 1.413(3) ?
    O1 H3 . 0.88(3) ?
    O1W H1W2 . 0.8499 ?
    O1W H1W1 . 0.8499 ?
    O4W H4W1 . 0.8500 ?
    O4W H4W2 . 0.8499 ?
    O2W H2W1 . 0.8499 ?
    O2W H2W2 . 0.8500 ?
    N1 O5 . 1.223(3) ?
    N1 O6 . 1.232(3) ?
    N1 O4 . 1.250(3) ?
    C2 C1 . 1.509(4) ?
    C2 H1 . 0.94(3) ?
    C2 H2 . 0.99(3) ?
    C1 O3 . 1.247(3) ?
loop_
    _geom_angle_atom_site_label_1
    _geom_angle_atom_site_label_2
    _geom_angle_atom_site_label_3
    _geom_angle_site_symmetry_1
    _geom_angle_site_symmetry_3
    _geom_angle
    _geom_angle_publ_flag
    O3W Mg1 O1W . . 97.25(8) ?
    O3W Mg1 O2 . . 168.28(8) ?
    O1W Mg1 O2 . . 94.47(8) ?
    O3W Mg1 O4W . . 89.68(9) ?
    O1W Mg1 O4W . . 84.85(9) ?
    O2 Mg1 O4W . . 91.19(8) ?
    O3W Mg1 O2W . . 90.83(9) ?
    O1W Mg1 O2W . . 87.06(9) ?
    O2 Mg1 O2W . . 89.95(9) ?
    O4W Mg1 O2W . . 171.89(10) ?
    O3W Mg1 O1 . . 91.56(8) ?
    O1W Mg1 O1 . . 170.61(8) ?
    O2 Mg1 O1 . . 76.73(8) ?
    O4W Mg1 O1 . . 92.00(10) ?
    O2W Mg1 O1 . . 96.07(10) ?
    C1 O2 Mg1 . . 119.44(16) ?
    Mg1 O3W H3W1 . . 129.3 ?
    Mg1 O3W H3W2 . . 125.7 ?
    H3W1 O3W H3W2 . . 98.8 ?
    C2 O1 Mg1 . . 117.30(16) ?
    C2 O1 H3 . . 106(2) ?
    Mg1 O1 H3 . . 136(2) ?
    Mg1 O1W H1W2 . . 134.9 ?
    Mg1 O1W H1W1 . . 125.8 ?
    H1W2 O1W H1W1 . . 98.7 ?
    Mg1 O4W H4W1 . . 129.0 ?
    Mg1 O4W H4W2 . . 128.8 ?
    H4W1 O4W H4W2 . . 98.7 ?
    Mg1 O2W H2W1 . . 129.4 ?
    Mg1 O2W H2W2 . . 129.0 ?
    H2W1 O2W H2W2 . . 98.7 ?
    O5 N1 O6 . . 121.7(3) ?
    O5 N1 O4 . . 117.7(2) ?
    O6 N1 O4 . . 120.6(2) ?
    O1 C2 C1 . . 108.6(2) ?
    O1 C2 H1 . . 112(2) ?
    C1 C2 H1 . . 109.3(19) ?
    O1 C2 H2 . . 111.1(19) ?
    C1 C2 H2 . . 111.3(19) ?
    H1 C2 H2 . . 104(3) ?
    O3 C1 O2 . . 124.6(2) ?
    O3 C1 C2 . . 117.5(2) ?
    O2 C1 C2 . . 117.8(2) ?
loop_
    _geom_hbond_atom_site_label_D
    _geom_hbond_atom_site_label_H
    _geom_hbond_atom_site_label_A
    _geom_hbond_site_symmetry_A
    _geom_hbond_distance_DH
    _geom_hbond_distance_HA
    _geom_hbond_distance_DA
    _geom_hbond_angle_DHA
    O3W H3W1 O2 1_655 0.85 1.88 2.719(3) 167
    O3W H3W2 O6 3_665 0.85 2.05 2.860(3) 160
    O1 H3 O3 1_655 0.88(3) 1.76(3) 2.638(3) 172(3)
    O1W H1W2 O4 3_565 0.85 1.90 2.747(3) 173
    O1W H1W1 O6 1_445 0.85 2.06 2.905(3) 174
    O4W H4W1 O3 2_445 0.85 1.85 2.687(3) 166
    O4W H4W2 O4 1_545 0.85 2.31 3.014(3) 141
    O2W H2W1 O4 . 0.85 2.02 2.860(3) 169
    O2W H2W2 O5 1_455 0.85 2.00 2.826(3) 166
