# Supplementary material for: Tetra­aqua­(2-hy­droxy­acetato-κ2 O 1,O 2)magnesium nitrate
Source: Acta Crystallogr Sect E Struct Rep Online. 2011 Feb 26;67(Pt 3):m374. doi: 10.1107/S1600536811006611 (PMC3052091; doi:10.1107/S1600536811006611)
Supplement: Supplementary file 2 [file e-67-0m374-Isup2.hkl]

# 
# h,k,l, Fc-squared, Fo-squared, sigma(Fo-squared) and status flag 
# 
data_I
_shelx_title ' one in P2(1)/n' 
_shelx_refln_list_code          4 
_shelx_F_calc_maximum      139.23 
_exptl_crystal_F_000       408.00 
_reflns_d_resolution_high  0.8347 
 
loop_ 
 _symmetry_equiv_pos_as_xyz 
 'x, y, z' 
 '-x+1/2, y+1/2, -z+1/2' 
 '-x, -y, -z' 
 'x-1/2, -y-1/2, z-1/2' 
 
_cell_length_a     5.7767 
_cell_length_b     7.1709 
_cell_length_c    23.0453 
_cell_angle_alpha  90.000 
_cell_angle_beta   92.839 
_cell_angle_gamma  90.000 
 
_shelx_F_squared_multiplier     1.000 
 
loop_ 
 _refln_index_h 
 _refln_index_k 
 _refln_index_l 
 _refln_F_squared_calc 
 _refln_F_squared_meas 
 _refln_F_squared_sigma 
 _refln_observed_status 
   2   0   0     3419.75     3674.46    107.27 o 
   4   0   0      759.76      716.91     18.25 o 
   6   0   0       51.56       60.25      7.62 o 
   1   1   0     2558.24     2671.21     36.08 o 
   2   1   0       89.24       77.04      3.81 o 
   3   1   0       62.31       73.36      5.80 o 
   4   1   0       24.98       21.58      2.12 o 
   5   1   0        9.11       10.12      2.82 o 
   6   1   0      248.69      291.46     16.71 o 
   0   2   0    19384.18    20870.11    434.02 o 
   1   2   0      132.14      171.33     12.20 o 
   2   2   0      327.34      390.92     12.91 o 
   3   2   0       20.89       29.77      2.29 o 
   4   2   0       87.07       95.70      4.33 o 
   5   2   0        3.20       12.09      2.67 o 
   6   2   0        2.33        0.00      3.65 o 
   1   3   0     3658.55     3666.85     49.87 o 
   2   3   0     1340.26     1388.67     19.93 o 
   3   3   0     1033.17     1041.01     21.08 o 
   4   3   0       18.21       19.78      4.70 o 
   5   3   0      251.71      244.97     10.21 o 
   6   3   0        0.13        5.02      3.24 o 
   0   4   0      142.12      163.45      5.85 o 
   1   4   0      166.45      172.45      6.21 o 
   2   4   0      537.01      521.57      8.73 o 
   3   4   0      429.56      427.30     13.21 o 
   4   4   0       30.93       23.67      3.75 o 
   5   4   0        6.33        3.52      2.82 o 
   6   4   0        9.71        5.84      3.26 o 
   1   5   0        9.22       15.32      2.93 o 
   2   5   0        0.99        7.51      2.11 o 
   3   5   0       51.58       54.60      4.77 o 
   4   5   0       38.96       34.62      9.21 o 
   5   5   0       77.60       77.57      7.03 o 
   0   6   0        6.99       17.93      3.42 o 
   1   6   0        0.87        3.15      1.37 o 
   2   6   0        2.43        4.99      3.38 o 
   3   6   0       16.11       21.58      3.53 o 
   4   6   0       97.24       86.77      6.73 o 
   1   7   0       50.09       44.52      4.65 o 
   2   7   0       49.44       45.42      7.43 o 
   3   7   0      140.40      151.05     16.35 o 
   4   7   0        9.15        7.92      4.45 o 
   0   8   0       14.29       16.92      5.14 o 
   1   8   0       35.06       29.10      7.25 o 
   2   8   0        0.96        0.70      2.65 o 
  -5   0   1      109.17      118.88      8.82 o 
  -3   0   1     2355.20     2418.10     72.63 o 
  -1   0   1       21.83       36.38      2.20 o 
   1   0   1      578.03      584.66     12.86 o 
   3   0   1       34.71       44.15      2.84 o 
   5   0   1      272.76      260.43     13.83 o 
  -6   1   1       54.68       77.19      8.86 o 
  -5   1   1      713.00      797.06     21.56 o 
  -4   1   1       65.28       73.98      6.29 o 
  -3   1   1      343.81      353.93      8.05 o 
  -2   1   1      286.56      288.25     14.57 o 
  -1   1   1     1876.38     1795.48     27.00 o 
   0   1   1      206.86      190.85      3.33 o 
   1   1   1      820.02      884.04     24.29 o 
   2   1   1      390.04      391.66     22.32 o 
   3   1   1     3179.93     3195.66     68.27 o 
   4   1   1      488.58      474.84     14.81 o 
   5   1   1      117.58      133.41      5.36 o 
   6   1   1       47.97       49.46      7.79 o 
  -6   2   1       87.86      102.61     10.54 o 
  -5   2   1      227.79      243.12      8.12 o 
  -4   2   1       60.68       64.54      3.82 o 
  -3   2   1      551.27      562.44     10.33 o 
  -2   2   1      107.00      107.55      5.42 o 
  -1   2   1     1841.16     1996.61     27.41 o 
   0   2   1     5095.29     5644.40     83.17 o 
   1   2   1      940.46      855.59     12.23 o 
   2   2   1     1172.69     1240.77     19.78 o 
   3   2   1       44.94       51.88      2.89 o 
   4   2   1      440.74      445.50     11.08 o 
   5   2   1      123.83      144.10      6.00 o 
   6   2   1      101.27      108.65      7.67 o 
  -6   3   1      140.50      156.05      8.72 o 
  -5   3   1      243.62      285.66     11.25 o 
  -4   3   1       72.73       81.40      4.16 o 
  -3   3   1      423.13      468.72      9.02 o 
  -2   3   1      793.24      836.18     15.20 o 
  -1   3   1      372.94      421.14      9.81 o 
   0   3   1      969.04     1047.01     16.67 o 
   1   3   1       20.53       33.29      4.43 o 
   2   3   1        6.65       13.17      2.09 o 
   3   3   1       63.53      144.82     12.65 o 
   4   3   1       76.55       81.69      4.28 o 
   5   3   1       23.73       28.63      4.11 o 
   6   3   1       51.83       58.07      6.13 o 
  -6   4   1        0.25        0.00      3.20 o 
  -5   4   1      143.38      134.46      7.67 o 
  -4   4   1      151.17      169.54      7.90 o 
  -3   4   1      236.45      264.79      7.60 o 
  -2   4   1        3.35        8.11      1.93 o 
  -1   4   1      634.23      657.83     11.59 o 
   0   4   1     3077.84     3361.50     50.90 o 
   1   4   1       50.24       51.84      3.45 o 
   2   4   1       35.91       32.90      2.24 o 
   3   4   1       98.06      124.17      4.87 o 
   4   4   1      355.25      329.91     16.77 o 
   5   4   1       96.15      100.53     13.75 o 
   6   4   1        1.33        2.76      2.95 o 
  -5   5   1       19.32       18.67      3.95 o 
  -4   5   1        7.89        8.55      2.65 o 
  -3   5   1        0.16        6.34      5.56 o 
  -2   5   1      144.04      141.26      6.07 o 
  -1   5   1        1.30        1.77      1.02 o 
   0   5   1       81.56       98.22      3.81 o 
   1   5   1        0.21        1.48      1.11 o 
   2   5   1       10.14       17.05      3.53 o 
   3   5   1      133.92      120.25      6.42 o 
   4   5   1       33.88       22.85      3.81 o 
   5   5   1        0.27        5.29      2.99 o 
  -4   6   1       21.99       27.88      4.55 o 
  -3   6   1      201.58      185.83      8.62 o 
  -2   6   1       80.16       78.84      6.67 o 
  -1   6   1        3.97       10.40      1.96 o 
   0   6   1      155.77      155.93      4.75 o 
   1   6   1       32.39       24.84      2.71 o 
   2   6   1        6.08        0.50      2.09 o 
   3   6   1       20.33       19.10      3.48 o 
   4   6   1        6.82        2.54      3.20 o 
  -4   7   1       61.05       61.85      6.37 o 
  -3   7   1        0.77        4.65      2.89 o 
  -2   7   1       43.14       49.80      5.05 o 
  -1   7   1       50.19       57.92      4.22 o 
   0   7   1       92.88      123.15      5.40 o 
   1   7   1       26.60       23.64      3.85 o 
   2   7   1       40.74       36.59      4.60 o 
   3   7   1       79.40       80.65      9.58 o 
  -2   8   1        8.68       10.67      4.46 o 
  -1   8   1        0.65        4.72      4.20 o 
   0   8   1        0.24        4.78      2.80 o 
   1   8   1        3.27        3.13      2.94 o 
   2   8   1       56.77       46.10      6.83 o 
  -6   0   2      642.81      635.95     27.12 o 
  -4   0   2      309.35      316.73     13.37 o 
  -2   0   2      174.35      132.15      6.11 o 
   0   0   2        9.82       10.88      0.47 o 
   2   0   2       95.57      107.56      3.67 o 
   4   0   2     1633.31     1692.35     38.30 o 
  -6   1   2       17.92       21.45      3.57 o 
  -5   1   2       74.52       81.27      5.56 o 
  -4   1   2       17.61       22.07      2.24 o 
  -3   1   2      625.50      771.52     18.22 o 
  -2   1   2     2202.78     2205.31     46.49 o 
  -1   1   2      228.55      246.58      5.12 o 
   0   1   2     2061.09     2188.09     29.68 o 
   1   1   2       21.79       34.56      1.88 o 
   2   1   2     6062.93     6350.67     95.21 o 
   3   1   2     1552.89     1553.14     27.99 o 
   4   1   2       11.69        7.30      1.68 o 
   5   1   2       65.31       66.75      5.28 o 
   6   1   2      209.62      206.59      9.89 o 
  -6   2   2       19.46       21.60      4.17 o 
  -5   2   2      147.24      153.71      8.89 o 
  -4   2   2       15.44       17.90      2.94 o 
  -3   2   2      180.48      178.53      7.21 o 
  -2   2   2       19.51       30.04      3.51 o 
  -1   2   2     2908.40     3167.98     52.35 o 
   0   2   2     2886.03     3072.95     45.81 o 
   1   2   2      815.33      808.14     11.60 o 
   2   2   2      300.09      314.21      5.92 o 
   3   2   2      233.39      262.59      7.04 o 
   4   2   2       33.19       34.47      2.97 o 
   5   2   2      100.33      106.44      5.29 o 
   6   2   2        0.71        1.16      3.06 o 
  -6   3   2       56.75       63.16      6.28 o 
  -5   3   2       25.58       35.76      4.58 o 
  -4   3   2       17.32       12.04      4.66 o 
  -3   3   2     1456.07     1451.95     23.80 o 
  -2   3   2      114.22      114.47      4.18 o 
  -1   3   2      115.64      109.02      3.00 o 
   0   3   2       48.29       53.98      3.10 o 
   1   3   2       12.75       16.30      4.74 o 
   2   3   2      352.47      378.60      7.28 o 
   3   3   2      922.88      912.02     18.82 o 
   4   3   2        0.83        0.86      1.55 o 
   5   3   2        9.73        7.56      2.34 o 
   6   3   2        0.78        6.59      4.32 o 
  -6   4   2      129.14      126.20      9.31 o 
  -5   4   2       14.64       11.64      4.11 o 
  -4   4   2      309.39      312.29     11.55 o 
  -3   4   2      964.58      970.34     23.78 o 
  -2   4   2       11.50       17.15      2.21 o 
  -1   4   2       16.68       16.50      3.39 o 
   0   4   2      610.98      672.66     11.75 o 
   1   4   2     1616.65     1653.23     26.07 o 
   2   4   2       10.32       17.26      1.79 o 
   3   4   2      295.95      276.67     12.85 o 
   4   4   2      181.04      172.71     14.93 o 
   5   4   2      143.65      136.04      7.53 o 
   6   4   2       73.50       75.65      6.83 o 
  -5   5   2       25.90       27.69      7.46 o 
  -4   5   2        5.28        3.37      2.25 o 
  -3   5   2      104.09      116.25      6.31 o 
  -2   5   2      143.79      134.70      4.19 o 
  -1   5   2       20.33       24.95      2.01 o 
   0   5   2       62.15       72.90      2.93 o 
   1   5   2       37.88       38.23      2.31 o 
   2   5   2      119.13      134.12      6.37 o 
   3   5   2        1.56        6.99      2.34 o 
   4   5   2        6.29        8.06      2.65 o 
   5   5   2       89.79       94.21      7.11 o 
  -4   6   2       97.56       89.12      6.86 o 
  -3   6   2        8.16        4.59      2.51 o 
  -2   6   2       30.30       35.38      4.03 o 
  -1   6   2       45.35       50.98      4.15 o 
   0   6   2       12.61       14.81      1.96 o 
   1   6   2       29.72       19.42      2.57 o 
   2   6   2        3.34        3.75      2.22 o 
   3   6   2       52.78       57.68      5.33 o 
   4   6   2        0.03        0.40      2.28 o 
  -4   7   2       14.50       11.70      3.83 o 
  -3   7   2       42.84       41.35      5.78 o 
  -2   7   2        1.04        0.23      2.20 o 
  -1   7   2       21.98       21.13      2.92 o 
   0   7   2      108.43      115.97      5.27 o 
   1   7   2       38.17       35.69      5.53 o 
   2   7   2      104.28       96.74      6.71 o 
   3   7   2        0.02        2.74      2.86 o 
  -2   8   2        5.44        7.82      3.26 o 
  -1   8   2       16.60       10.06      4.85 o 
   0   8   2       23.88       22.36      6.05 o 
   1   8   2       20.39       11.39      3.38 o 
   2   8   2       32.42       30.01      5.02 o 
  -5   0   3      240.51      237.82     11.78 o 
  -3   0   3      337.97      287.64     11.78 o 
  -1   0   3     2364.82     2376.66     70.05 o 
   1   0   3    11801.73    10753.02    222.91 o 
   3   0   3      393.55      357.17      9.61 o 
   5   0   3     1007.65     1001.26     36.63 o 
  -6   1   3      103.61      102.76      9.99 o 
  -5   1   3        5.56       16.72      3.14 o 
  -4   1   3       34.65       38.87      3.83 o 
  -3   1   3     1527.76     1512.32     33.38 o 
  -2   1   3      924.87     1005.66     32.27 o 
  -1   1   3     1620.34     1825.26     31.71 o 
   0   1   3     1480.67     1610.82     30.32 o 
   1   1   3     2040.60     2054.57     41.01 o 
   2   1   3      587.66      635.97     18.47 o 
   3   1   3       69.67       95.01      3.54 o 
   4   1   3      388.07      382.49      9.30 o 
   5   1   3        5.23       61.35      5.28 o 
   6   1   3       49.43       46.69      5.55 o 
  -6   2   3      155.44      168.55      8.71 o 
  -5   2   3      311.35      318.90     11.70 o 
  -4   2   3       12.90       14.52      1.88 o 
  -3   2   3      418.99      432.25     10.36 o 
  -2   2   3      581.85      506.80      8.11 o 
  -1   2   3        0.07        0.21      0.75 o 
   0   2   3     3392.30     3493.07     51.93 o 
   1   2   3     5067.03     4835.37     64.94 o 
   2   2   3        0.75        4.60      1.07 o 
   3   2   3        5.85        4.95      1.35 o 
   4   2   3       24.79       20.38      2.39 o 
   5   2   3      291.52      279.78      8.72 o 
   6   2   3       13.27       14.39      3.98 o 
  -6   3   3      111.05      117.64      8.05 o 
  -5   3   3       92.17       97.56      9.75 o 
  -4   3   3       81.02       73.99      5.34 o 
  -3   3   3      112.94      140.59      4.81 o 
  -2   3   3      196.89      195.38      4.00 o 
  -1   3   3     1222.41     1224.95     19.54 o 
   0   3   3     6551.89     6937.78    102.47 o 
   1   3   3      148.74      163.56      4.43 o 
   2   3   3       38.83       40.69      1.52 o 
   3   3   3       74.16      143.24      6.45 o 
   4   3   3      955.99      921.51     25.56 o 
   5   3   3      117.68      124.74      5.68 o 
   6   3   3      134.64      141.17     11.55 o 
  -6   4   3      205.65      210.65     12.62 o 
  -5   4   3       91.37       86.16      6.70 o 
  -4   4   3      254.97      271.02     10.60 o 
  -3   4   3      288.15      315.13      9.61 o 
  -2   4   3      614.30      585.33     10.88 o 
  -1   4   3       36.34       45.39      2.22 o 
   0   4   3      399.51      399.80      7.71 o 
   1   4   3       19.14       19.75      1.55 o 
   2   4   3      266.90      302.23     11.27 o 
   3   4   3      554.71      566.61     13.20 o 
   4   4   3       95.44       89.93      6.59 o 
   5   4   3        0.04        0.00      2.37 o 
   6   4   3        6.09        4.64      3.37 o 
  -5   5   3      106.95      112.21      7.85 o 
  -4   5   3       21.81       13.01      3.19 o 
  -3   5   3      283.92      256.71      9.92 o 
  -2   5   3      177.51      179.19      4.99 o 
  -1   5   3        0.07        0.89      0.99 o 
   0   5   3      646.52      694.16     12.54 o 
   1   5   3       21.68       25.01      1.98 o 
   2   5   3       39.43       36.07      3.43 o 
   3   5   3       14.80       21.03      3.39 o 
   4   5   3       54.58       62.19      6.12 o 
   5   5   3       18.57       16.93      3.84 o 
  -4   6   3        1.11        0.00      4.59 o 
  -3   6   3        5.06        3.34      2.72 o 
  -2   6   3        2.07        1.10      1.70 o 
  -1   6   3        0.33        2.78      1.64 o 
   0   6   3      103.49      107.85      3.90 o 
   1   6   3      255.22      282.80     11.34 o 
   2   6   3       11.03        6.41      3.40 o 
   3   6   3      170.04      177.96      8.53 o 
   4   6   3        0.16        1.75      2.38 o 
  -3   7   3      208.26      187.90      9.23 o 
  -2   7   3       39.53       45.81      4.88 o 
  -1   7   3       51.21       64.78      4.89 o 
   0   7   3       31.03       46.35      3.85 o 
   1   7   3       36.71       44.68      5.33 o 
   2   7   3      174.93      161.27     10.18 o 
   3   7   3       15.32       18.11      4.40 o 
  -2   8   3       21.14       23.73      6.69 o 
  -1   8   3        0.39        1.95      3.65 o 
   0   8   3       61.16       62.94     10.00 o 
   1   8   3        0.17        0.00      4.48 o 
   2   8   3        9.63       11.96      3.68 o 
  -6   0   4       60.96       65.33      7.98 o 
  -4   0   4       23.45       21.12      3.69 o 
  -2   0   4    13328.23    12833.78    369.66 o 
   0   0   4      184.94      163.33      3.57 o 
   2   0   4      221.90      156.24      4.60 o 
   4   0   4     1593.66     1638.00     53.91 o 
  -6   1   4      138.67      139.75     10.94 o 
  -5   1   4       31.90       34.83      4.19 o 
  -4   1   4      310.98      303.57      9.37 o 
  -3   1   4      808.99      784.96     18.76 o 
  -2   1   4      237.39      238.52      9.07 o 
  -1   1   4      381.98      378.83      7.68 o 
   0   1   4     4197.07     4563.05     62.03 o 
   1   1   4        6.13       11.22      1.78 o 
   2   1   4     3534.72     3427.03     52.59 o 
   3   1   4      272.10      271.25      4.99 o 
   4   1   4      567.22      565.27     11.04 o 
   5   1   4       16.55       24.71      4.62 o 
   6   1   4       18.25       24.18      4.62 o 
  -6   2   4       36.35       48.20      6.76 o 
  -5   2   4       48.16       60.43     10.76 o 
  -4   2   4       43.60       40.49      3.03 o 
  -3   2   4        1.22        3.97      1.17 o 
  -2   2   4        3.56        5.04      0.89 o 
  -1   2   4      458.38      472.80      9.32 o 
   0   2   4     5729.55     6005.99     88.61 o 
   1   2   4      772.76      717.83     11.82 o 
   2   2   4      173.70      182.06      5.03 o 
   3   2   4      385.16      396.63      9.44 o 
   4   2   4       63.56       69.97      3.92 o 
   5   2   4       32.19       43.24      4.51 o 
   6   2   4        8.71        9.04      3.62 o 
  -6   3   4        2.15        3.85      3.78 o 
  -5   3   4        7.95        8.41      2.89 o 
  -4   3   4       23.72       16.74      3.12 o 
  -3   3   4     1780.38     1768.32     32.78 o 
  -2   3   4      220.64      217.75      5.06 o 
  -1   3   4      571.94      594.15     10.40 o 
   0   3   4     3665.69     4146.90     61.91 o 
   1   3   4     1261.60     1220.45     17.49 o 
   2   3   4      118.20      134.70      9.54 o 
   3   3   4      656.82      636.98     14.09 o 
   4   3   4        0.00        0.92      1.65 o 
   5   3   4       10.15       28.73      3.31 o 
   6   3   4       17.59       22.19      5.96 o 
  -6   4   4        2.89        8.83      4.82 o 
  -5   4   4       44.68       46.28      5.26 o 
  -4   4   4       44.62       54.94      6.73 o 
  -3   4   4      607.72      654.51     17.96 o 
  -2   4   4     1188.52     1175.54     21.69 o 
  -1   4   4      122.05      103.79      3.24 o 
   0   4   4     4312.50     4497.60     67.55 o 
   1   4   4      213.65      205.71      4.76 o 
   2   4   4      157.99      155.59      5.28 o 
   3   4   4        0.48        6.32      1.79 o 
   4   4   4        8.22        6.46      2.07 o 
   5   4   4       35.15       36.27     10.69 o 
  -5   5   4        3.11        3.70      4.45 o 
  -4   5   4        0.76        0.17      2.06 o 
  -3   5   4       43.06       46.38      3.56 o 
  -2   5   4       34.03       34.87      2.49 o 
  -1   5   4       72.96       65.61      2.91 o 
   0   5   4        2.94        1.49      1.24 o 
   1   5   4       10.49       10.43      1.78 o 
   2   5   4       26.66       27.75      2.93 o 
   3   5   4        7.70        6.43      2.45 o 
   4   5   4      244.61      240.27     10.08 o 
   5   5   4        2.62        9.68      3.88 o 
  -4   6   4        2.01        0.34      2.36 o 
  -3   6   4        2.41        8.54      2.65 o 
  -2   6   4       50.32       53.72      5.10 o 
  -1   6   4       39.34       48.91      2.95 o 
   0   6   4      448.59      458.29     11.25 o 
   1   6   4       59.98       76.32     12.33 o 
   2   6   4       50.33       39.11      4.23 o 
   3   6   4        0.92        0.00      2.91 o 
   4   6   4        0.59        0.00      2.42 o 
  -3   7   4       23.18       20.80      5.68 o 
  -2   7   4        3.63       11.64      5.85 o 
  -1   7   4       83.58       78.34      4.26 o 
   0   7   4       79.43       95.82      5.11 o 
   1   7   4      185.82      156.07      7.81 o 
   2   7   4        3.58        3.36      2.39 o 
   3   7   4       70.70       67.37      6.21 o 
  -2   8   4       15.55       16.10      5.77 o 
  -1   8   4        9.20        4.18      4.09 o 
   0   8   4       11.76        9.92      6.57 o 
   1   8   4        3.37        1.48      2.93 o 
   2   8   4        1.33        0.00      3.35 o 
  -5   0   5      424.55      447.41     18.64 o 
  -3   0   5     9982.13    10122.79    293.62 o 
  -1   0   5     1274.50     1174.61     35.98 o 
   1   0   5        4.69        3.04      1.10 o 
   3   0   5      480.40      455.09     11.54 o 
   5   0   5       29.40       54.18      6.21 o 
  -6   1   5       17.41        9.35      5.20 o 
  -5   1   5     1101.05     1052.44     26.81 o 
  -4   1   5        9.33       10.84      2.09 o 
  -3   1   5      598.91      587.06     14.85 o 
  -2   1   5      296.75      359.21     10.58 o 
  -1   1   5     2895.70     2811.76     82.09 o 
   0   1   5      619.29      593.10      9.21 o 
   1   1   5      324.10      279.99      5.72 o 
   2   1   5     1412.42     1357.10     21.66 o 
   3   1   5       16.86       12.41      1.33 o 
   4   1   5      309.74      302.63      6.92 o 
   5   1   5       45.91       87.40      6.44 o 
   6   1   5        0.78        0.00      4.77 o 
  -6   2   5      162.51      174.66     12.85 o 
  -5   2   5       23.95       38.26      4.43 o 
  -4   2   5       90.17       80.73      3.82 o 
  -3   2   5      926.42      967.13     19.12 o 
  -2   2   5       62.95       64.47      2.35 o 
  -1   2   5      308.38      309.03      5.96 o 
   0   2   5     2459.62     2520.59     34.52 o 
   1   2   5       18.39       20.31      1.58 o 
   2   2   5       32.52       30.65      2.15 o 
   3   2   5      224.37      206.59      6.01 o 
   4   2   5      790.21      737.47     16.16 o 
   5   2   5       27.91       29.99      3.26 o 
   6   2   5       66.94       76.55      7.02 o 
  -6   3   5      169.41      170.61      9.36 o 
  -5   3   5      362.89      350.14     12.96 o 
  -4   3   5       82.13       73.10      7.41 o 
  -3   3   5      217.14      258.37      7.54 o 
  -2   3   5     1174.37     1161.82     19.20 o 
  -1   3   5      636.82      674.14     11.68 o 
   0   3   5      687.96      670.46     11.31 o 
   1   3   5       21.22       15.71      1.88 o 
   2   3   5      352.51      343.34     12.32 o 
   3   3   5      456.09      457.98     10.98 o 
   4   3   5      107.31      110.48      4.89 o 
   5   3   5       16.57       25.43      3.25 o 
   6   3   5        0.41        0.19      3.06 o 
  -6   4   5       22.85       24.02      8.10 o 
  -5   4   5       37.50       48.95      8.48 o 
  -4   4   5      104.44       94.52      6.98 o 
  -3   4   5      193.40      188.04      6.46 o 
  -2   4   5      256.77      285.49      6.49 o 
  -1   4   5        4.97        5.47      1.13 o 
   0   4   5        0.14        0.42      0.91 o 
   1   4   5        1.00        4.69      0.95 o 
   2   4   5        1.39        5.92      1.86 o 
   3   4   5       10.28       17.94      2.41 o 
   4   4   5       28.04       23.49      2.86 o 
   5   4   5       13.46        9.99      3.22 o 
  -5   5   5       10.93       12.14      3.82 o 
  -4   5   5        0.03        0.53      2.31 o 
  -3   5   5       39.64       44.33      3.57 o 
  -2   5   5        9.15        9.52      1.67 o 
  -1   5   5       67.70       60.25      2.85 o 
   0   5   5        7.17        4.10      1.21 o 
   1   5   5      444.04      432.93     10.23 o 
   2   5   5      536.83      503.67     13.94 o 
   3   5   5      124.47      103.91      6.53 o 
   4   5   5        0.48        0.00      2.11 o 
   5   5   5        7.38        2.14      2.93 o 
  -4   6   5       24.64       25.16      5.12 o 
  -3   6   5       25.39       31.00      6.26 o 
  -2   6   5       10.62        9.86      1.83 o 
  -1   6   5       89.57       82.35      3.68 o 
   0   6   5       47.81       47.54      3.49 o 
   1   6   5      171.28      180.43      7.85 o 
   2   6   5        0.00        0.38      2.15 o 
   3   6   5        9.70        4.51      2.63 o 
   4   6   5        4.23        5.24      3.20 o 
  -3   7   5        1.26        5.60      3.02 o 
  -2   7   5       31.46       37.98     10.79 o 
  -1   7   5        2.80        3.86      2.48 o 
   0   7   5      154.28      165.66      6.70 o 
   1   7   5      131.36      113.50      9.94 o 
   2   7   5        8.55        9.20      3.03 o 
   3   7   5        9.70        7.75      3.30 o 
  -2   8   5        0.25        6.72      4.32 o 
  -1   8   5        2.95        5.11      3.04 o 
   0   8   5      108.55      100.03      9.44 o 
   1   8   5       33.76       39.52     11.51 o 
   2   8   5        3.34        1.42      2.97 o 
  -4   0   6      822.18      811.74     28.86 o 
  -2   0   6     4675.27     4602.89    135.30 o 
   0   0   6     6777.97     6603.17    115.41 o 
   2   0   6      940.86      883.85     16.77 o 
   4   0   6      862.32      839.26     29.56 o 
   6   0   6      118.71      131.92     12.93 o 
  -6   1   6       52.34       47.54      4.88 o 
  -5   1   6       91.50       91.43      5.05 o 
  -4   1   6       43.52       46.25      5.53 o 
  -3   1   6      230.36      220.42      7.32 o 
  -2   1   6      928.87      898.66     24.67 o 
  -1   1   6      578.55      589.03     11.49 o 
   0   1   6     1170.89     1190.25     16.96 o 
   1   1   6     3089.72     2642.09     35.86 o 
   2   1   6     1905.92     1696.15     25.04 o 
   3   1   6      366.34      405.69      7.89 o 
   4   1   6      708.37      693.19     15.13 o 
   5   1   6       85.06       92.24      6.04 o 
   6   1   6        0.37        3.88      5.00 o 
  -6   2   6      114.19      109.93      7.54 o 
  -5   2   6      178.78      174.28      8.31 o 
  -4   2   6      138.97      121.39      6.61 o 
  -3   2   6      824.47      813.87     19.91 o 
  -2   2   6       70.96       68.13      2.82 o 
  -1   2   6     1072.48     1198.71     22.00 o 
   0   2   6       13.18       14.14      1.27 o 
   1   2   6       74.97       45.94      2.20 o 
   2   2   6      724.35      778.84     15.71 o 
   3   2   6      283.61      287.63      7.54 o 
   4   2   6      152.15      158.69      9.83 o 
   5   2   6       78.54       91.35      6.29 o 
   6   2   6      102.68       99.58      7.33 o 
  -6   3   6        1.72        2.38      2.83 o 
  -5   3   6      577.48      575.15     18.04 o 
  -4   3   6      177.06      168.77      5.87 o 
  -3   3   6      222.04      256.00      6.24 o 
  -2   3   6      282.45      305.20      6.61 o 
  -1   3   6      415.44      436.57      8.27 o 
   0   3   6      328.26      364.97      6.90 o 
   1   3   6      893.32      848.25     12.61 o 
   2   3   6      780.31      803.73     16.59 o 
   3   3   6        0.41        2.89      1.43 o 
   4   3   6        3.59        7.49      2.09 o 
   5   3   6      136.87      143.94      6.28 o 
   6   3   6       25.25       19.23      4.28 o 
  -6   4   6       62.67       73.43      7.13 o 
  -5   4   6      150.28      140.41      8.10 o 
  -4   4   6        4.35        4.74      3.45 o 
  -3   4   6      472.62      470.05      9.79 o 
  -2   4   6      220.19      217.40      5.49 o 
  -1   4   6      317.05      319.57     12.79 o 
   0   4   6       98.61      107.43      4.70 o 
   1   4   6     2242.64     2125.83     37.17 o 
   2   4   6      649.35      702.06     15.38 o 
   3   4   6      198.23      195.89      6.56 o 
   4   4   6      272.37      244.21      7.93 o 
   5   4   6       54.01       49.92      9.44 o 
  -5   5   6      170.75      182.44      9.81 o 
  -4   5   6       15.62       14.01      3.26 o 
  -3   5   6       23.34       24.74      2.98 o 
  -2   5   6      198.98      219.79      9.76 o 
  -1   5   6       14.52       11.75      1.59 o 
   0   5   6      274.04      272.59      6.28 o 
   1   5   6        8.46       10.10      3.33 o 
   2   5   6       10.13       10.79      2.27 o 
   3   5   6      253.55      235.85      8.38 o 
   4   5   6       27.16       31.52     10.64 o 
   5   5   6       17.06       16.06      3.90 o 
  -4   6   6        5.00        6.30      2.91 o 
  -3   6   6        3.20        8.91      2.79 o 
  -2   6   6        0.25        0.88      1.43 o 
  -1   6   6        4.40        2.95      1.43 o 
   0   6   6      118.62      117.50      5.04 o 
   1   6   6        4.82        4.83      4.56 o 
   2   6   6       13.03       10.54      2.87 o 
   3   6   6        7.98        6.99      2.73 o 
   4   6   6      142.62      130.20      7.93 o 
  -3   7   6       64.18       52.54      5.57 o 
  -2   7   6      126.59      107.91      7.19 o 
  -1   7   6        4.25        3.98      1.91 o 
   0   7   6      251.97      265.95     10.51 o 
   1   7   6        0.15        0.00      2.20 o 
   2   7   6       16.69       17.30      3.69 o 
   3   7   6       20.03       16.37      3.86 o 
  -2   8   6       20.35       16.23      5.63 o 
  -1   8   6       29.37       27.35      4.46 o 
   0   8   6        1.45        3.44      2.80 o 
   1   8   6      102.92      110.22      7.68 o 
  -5   0   7      567.03      485.45     20.28 o 
  -3   0   7     2722.12     2842.34     86.43 o 
  -1   0   7      212.41      185.30      7.89 o 
   1   0   7     3681.78     3399.78     60.02 o 
   3   0   7     2275.53     2258.45     41.21 o 
  -6   1   7        1.00        1.11      2.23 o 
  -5   1   7      892.91      853.95     21.92 o 
  -4   1   7      232.84      221.70      6.58 o 
  -3   1   7     1724.15     1694.29     37.76 o 
  -2   1   7     1391.54     1474.13     32.60 o 
  -1   1   7      165.71      180.06      4.64 o 
   0   1   7     1032.95      986.88     14.31 o 
   1   1   7       33.40       36.05      1.10 o 
   2   1   7     1222.32     1099.83     20.77 o 
   3   1   7     2059.84     1984.51     31.61 o 
   4   1   7      377.03      380.25     14.64 o 
   5   1   7        0.54        7.87      2.74 o 
   6   1   7        0.30        4.49      5.81 o 
  -6   2   7       25.30       24.82      3.90 o 
  -5   2   7       86.86       84.79      6.18 o 
  -4   2   7       51.93       41.52      6.82 o 
  -3   2   7      448.04      458.84     12.70 o 
  -2   2   7     1279.97     1240.61     23.23 o 
  -1   2   7       74.10       55.73      3.37 o 
   0   2   7       64.24       71.08      2.03 o 
   1   2   7       11.68        4.24      0.89 o 
   2   2   7      250.25      288.64      9.12 o 
   3   2   7      343.83      327.68     11.89 o 
   4   2   7       93.02       93.23      4.60 o 
   5   2   7       15.93       26.55      5.49 o 
   6   2   7        0.81        1.55      3.19 o 
  -6   3   7        5.90        4.56      3.16 o 
  -5   3   7      122.11      126.05      7.37 o 
  -4   3   7       37.26       38.51      3.31 o 
  -3   3   7       87.24       85.08      3.39 o 
  -2   3   7     1600.13     1659.13     26.72 o 
  -1   3   7      629.34      654.49     11.60 o 
   0   3   7      695.56      733.29     12.42 o 
   1   3   7      572.64      530.49      9.68 o 
   2   3   7      493.82      515.63     11.67 o 
   3   3   7       10.24       19.00      3.90 o 
   4   3   7      731.40      702.31     16.05 o 
   5   3   7       37.47       29.13      3.41 o 
   6   3   7        4.87        8.45      3.85 o 
  -5   4   7        9.84       14.72      3.67 o 
  -4   4   7       22.97       21.43      4.21 o 
  -3   4   7        0.53        6.82      1.69 o 
  -2   4   7      819.37      820.05     14.74 o 
  -1   4   7      241.45      249.73      5.83 o 
   0   4   7       80.27       92.23      3.02 o 
   1   4   7     1603.17     1544.95     25.33 o 
   2   4   7      353.57      333.76      8.87 o 
   3   4   7       92.45       79.46      4.45 o 
   4   4   7      183.42      172.26      6.57 o 
   5   4   7       12.93       10.24      2.86 o 
  -5   5   7        6.36        4.62      3.23 o 
  -4   5   7       24.85       20.40      4.67 o 
  -3   5   7        2.89       11.26      1.80 o 
  -2   5   7       39.70       42.49      2.78 o 
  -1   5   7        6.71        9.51      1.53 o 
   0   5   7        0.00        2.04      1.46 o 
   1   5   7       33.67       38.58      3.72 o 
   2   5   7        1.22        2.70      1.67 o 
   3   5   7       73.46       70.80      4.48 o 
   4   5   7       56.99       47.83      5.10 o 
   5   5   7       65.35       71.81      6.43 o 
  -4   6   7        0.07        1.87      2.89 o 
  -3   6   7        2.32        4.17      2.12 o 
  -2   6   7        0.04        0.52      1.40 o 
  -1   6   7      155.67      147.95      4.90 o 
   0   6   7       77.55       87.66      5.75 o 
   1   6   7      361.56      366.16     24.60 o 
   2   6   7        0.51        3.82      4.52 o 
   3   6   7       33.89       40.52     11.66 o 
   4   6   7       13.13        5.32      3.06 o 
  -3   7   7        7.92        5.50      2.81 o 
  -2   7   7       10.51       17.49      2.94 o 
  -1   7   7        4.29        3.88      2.16 o 
   0   7   7       77.52       77.46      8.59 o 
   1   7   7       13.59       19.63      3.76 o 
   2   7   7        0.57        0.00      2.34 o 
   3   7   7       30.59       26.82      5.21 o 
  -1   8   7        0.71        3.93      2.32 o 
   0   8   7        8.67       12.10      3.60 o 
   1   8   7        0.14        0.00      2.35 o 
  -6   0   8        0.41        0.90      2.81 o 
  -4   0   8      308.04      308.99     14.32 o 
  -2   0   8     6745.95     6876.20    200.58 o 
   0   0   8     2153.87     2202.62     39.46 o 
   2   0   8     3321.34     3077.73     54.83 o 
   4   0   8        7.69        9.18      2.30 o 
   6   0   8       14.69       17.00      6.63 o 
  -6   1   8      124.52      100.83      8.80 o 
  -5   1   8       43.59       40.26      3.90 o 
  -4   1   8      140.80      129.95      6.49 o 
  -3   1   8      155.36      221.14      7.66 o 
  -2   1   8      268.22      304.71      8.91 o 
  -1   1   8      707.56      740.94     14.42 o 
   0   1   8     3944.28     3924.12     53.94 o 
   1   1   8     1122.26      994.41     17.10 o 
   2   1   8      319.41      308.45      5.24 o 
   3   1   8      319.19      293.67      6.13 o 
   4   1   8      621.53      566.18     16.35 o 
   5   1   8        0.10        3.43      2.46 o 
   6   1   8       11.91        5.47      4.83 o 
  -6   2   8        6.23        7.72      2.63 o 
  -5   2   8       52.55       53.58      5.10 o 
  -4   2   8        0.30        2.81      1.65 o 
  -3   2   8        4.23       15.20      3.42 o 
  -2   2   8     1415.23     1489.60     27.58 o 
  -1   2   8       32.65       36.52      2.17 o 
   0   2   8      807.02      805.40     11.06 o 
   1   2   8      801.97      790.53     13.22 o 
   2   2   8      160.23      176.81      7.72 o 
   3   2   8       46.72       69.14      5.48 o 
   4   2   8      103.24       95.37      5.74 o 
   5   2   8        1.80       16.20      4.42 o 
   6   2   8        2.15        6.53      5.71 o 
  -6   3   8        0.18        0.00      2.72 o 
  -5   3   8      118.95      112.37     10.22 o 
  -4   3   8        3.35        2.78      1.59 o 
  -3   3   8      466.70      428.80      9.11 o 
  -2   3   8      829.44      887.64     15.55 o 
  -1   3   8       11.70       14.16      2.08 o 
   0   3   8      425.54      435.19      8.10 o 
   1   3   8     2020.22     1985.77     40.75 o 
   2   3   8       97.71      122.55      4.52 o 
   3   3   8      109.67      114.21      4.66 o 
   4   3   8      250.00      237.07      7.57 o 
   5   3   8        1.30        1.73      2.24 o 
   6   3   8        0.66        0.00      3.04 o 
  -5   4   8      214.98      212.17     10.13 o 
  -4   4   8       23.31       24.24      3.92 o 
  -3   4   8        2.51        8.28      1.58 o 
  -2   4   8       67.91       79.63      3.59 o 
  -1   4   8      199.57      190.49      4.93 o 
   0   4   8        0.72        1.03      0.95 o 
   1   4   8      456.17      455.36      9.12 o 
   2   4   8       36.17       40.27      3.15 o 
   3   4   8        0.18       22.94      4.84 o 
   4   4   8       35.92       25.62      4.69 o 
   5   4   8        5.76       10.08      3.00 o 
  -5   5   8        0.03        2.33      2.93 o 
  -4   5   8        3.28        2.24      2.15 o 
  -3   5   8        1.18        4.22      1.51 o 
  -2   5   8        7.51       12.21      1.84 o 
  -1   5   8       20.77       17.97      1.89 o 
   0   5   8       24.40       27.96      2.69 o 
   1   5   8       48.86       45.27      4.08 o 
   2   5   8        3.48        4.83      2.12 o 
   3   5   8       14.76       16.07      2.75 o 
   4   5   8       49.26       37.76      3.91 o 
   5   5   8        2.16        4.14      3.38 o 
  -4   6   8       11.91       12.92      3.24 o 
  -3   6   8       66.13       60.48      4.59 o 
  -2   6   8       34.31       38.18      2.97 o 
  -1   6   8       21.17       31.57      3.39 o 
   0   6   8        2.19        1.87      1.99 o 
   1   6   8       11.74        4.49      2.44 o 
   2   6   8        0.98        0.00      2.08 o 
   3   6   8       56.23       55.51      6.60 o 
   4   6   8        2.92        3.34      2.82 o 
  -3   7   8       45.01       53.64      7.49 o 
  -2   7   8        1.28        0.13      2.17 o 
  -1   7   8       71.58       79.36      4.89 o 
   0   7   8        0.25        1.76      2.36 o 
   1   7   8       72.53       68.07      5.91 o 
   2   7   8        0.56        1.53      2.41 o 
   3   7   8        0.35        2.12      3.27 o 
  -1   8   8        4.20        5.58      3.20 o 
   0   8   8       34.07       43.46      5.51 o 
   1   8   8        6.25        5.69      4.70 o 
  -5   0   9     2245.85     2092.46     67.30 o 
  -3   0   9      207.54      191.26      9.91 o 
  -1   0   9        0.48        1.70      1.06 o 
   1   0   9      962.59      912.55     22.10 o 
   3   0   9      803.82      733.92     14.85 o 
   5   0   9       60.87       75.09      9.32 o 
  -6   1   9       66.05       56.30      7.03 o 
  -5   1   9      109.32       96.27      5.58 o 
  -4   1   9      182.80      186.19      7.43 o 
  -3   1   9      277.29      302.40      9.54 o 
  -2   1   9      138.88      132.14      4.33 o 
  -1   1   9     2196.15     2398.57     42.28 o 
   0   1   9      407.47      467.55      7.59 o 
   1   1   9     4837.04     4482.63     55.89 o 
   2   1   9      309.12      345.51      5.37 o 
   3   1   9      318.51      276.64      6.38 o 
   4   1   9       83.73       72.72      4.89 o 
   5   1   9      136.95      131.55      7.95 o 
   6   1   9        9.02        2.30      4.48 o 
  -6   2   9       16.80       15.95      3.37 o 
  -5   2   9      121.85      113.22      4.46 o 
  -4   2   9        3.87        2.81      1.71 o 
  -3   2   9      716.86      715.60     18.46 o 
  -2   2   9      113.50      118.44      4.16 o 
  -1   2   9        0.00        4.49      1.36 o 
   0   2   9       13.54       13.75      1.80 o 
   1   2   9     1011.06     1035.93     18.41 o 
   2   2   9      625.49      558.04     12.17 o 
   3   2   9      100.75       91.69      3.93 o 
   4   2   9      416.80      381.36      9.98 o 
   5   2   9        9.98       17.97      3.67 o 
   6   2   9       52.57       60.96      9.32 o 
  -6   3   9      235.87      239.23     11.12 o 
  -5   3   9       94.50       89.64      6.72 o 
  -4   3   9      320.13      330.95      9.23 o 
  -3   3   9      325.21      316.99      7.45 o 
  -2   3   9     1022.92      975.26     16.94 o 
  -1   3   9      297.83      307.55      7.03 o 
   0   3   9     1070.92     1012.35     14.98 o 
   1   3   9      239.53      226.96      9.67 o 
   2   3   9        0.09        0.66      1.38 o 
   3   3   9       65.15       71.54      3.95 o 
   4   3   9       20.73       22.90      2.91 o 
   5   3   9       26.31       26.82      4.42 o 
  -5   4   9      159.61      145.95      8.30 o 
  -4   4   9       24.17       31.62      4.14 o 
  -3   4   9      822.14      810.15     15.23 o 
  -2   4   9      165.77      181.62      5.15 o 
  -1   4   9       78.58       80.51      3.13 o 
   0   4   9      166.55      172.44      4.44 o 
   1   4   9      341.35      389.88      9.91 o 
   2   4   9       28.34       26.26      2.86 o 
   3   4   9        5.10        5.63      1.98 o 
   4   4   9      107.57       98.69      5.34 o 
   5   4   9       14.94       13.46      3.06 o 
  -5   5   9       34.68       36.52      5.23 o 
  -4   5   9        7.06       10.59      3.16 o 
  -3   5   9       14.77       14.09      2.14 o 
  -2   5   9       12.25       10.11      1.79 o 
  -1   5   9       30.15       32.22      2.36 o 
   0   5   9      514.52      531.61     12.32 o 
   1   5   9      265.09      263.84      9.53 o 
   2   5   9       31.42       38.59      3.41 o 
   3   5   9        1.98        1.48      1.79 o 
   4   5   9        3.07        2.30      2.32 o 
   5   5   9       61.05       68.39     12.58 o 
  -4   6   9       15.92       16.98      3.85 o 
  -3   6   9       67.00       67.94      5.52 o 
  -2   6   9        5.36        2.94      1.59 o 
  -1   6   9      301.69      296.10      9.29 o 
   0   6   9       65.15       71.69      5.34 o 
   1   6   9       10.07       14.72      3.09 o 
   2   6   9        6.31        0.00      2.14 o 
   3   6   9        0.51        1.55      2.24 o 
   4   6   9        0.46        3.42      3.06 o 
  -3   7   9       34.24       33.55      4.86 o 
  -2   7   9      182.49      198.20      7.54 o 
  -1   7   9       15.21        6.19      3.95 o 
   0   7   9       37.10       39.26      6.46 o 
   1   7   9       63.02       53.20      5.45 o 
   2   7   9       19.49       22.07      3.96 o 
   3   7   9        1.64        0.00      2.87 o 
  -1   8   9       48.51       41.33      8.97 o 
   0   8   9        1.89        3.40      2.87 o 
   1   8   9        9.21        3.17      2.87 o 
  -6   0  10      147.84      129.59      9.70 o 
  -4   0  10        4.28        3.76      2.56 o 
  -2   0  10      415.44      364.89     14.80 o 
   0   0  10      846.04      850.74     16.51 o 
   2   0  10      964.14      887.62     17.14 o 
   4   0  10      573.80      579.29     25.78 o 
   6   0  10       13.58       12.26      6.23 o 
  -6   1  10       86.24       87.90      8.73 o 
  -5   1  10        9.61        5.46      2.24 o 
  -4   1  10      320.65      332.61     10.92 o 
  -3   1  10       66.02       75.30      4.27 o 
  -2   1  10     1044.66     1031.39     20.09 o 
  -1   1  10      714.92      688.51     13.79 o 
   0   1  10       53.47       77.89      2.23 o 
   1   1  10     1740.11     1627.91     21.12 o 
   2   1  10       46.35       66.55      3.18 o 
   3   1  10       27.16       29.49      3.07 o 
   4   1  10        2.38        3.56      2.10 o 
   5   1  10       74.54       84.49      6.92 o 
   6   1  10       10.42       10.68      4.28 o 
  -6   2  10        6.03        5.66      2.67 o 
  -5   2  10      271.83      253.88      9.57 o 
  -4   2  10      360.83      345.83      9.33 o 
  -3   2  10        0.00        3.54      1.82 o 
  -2   2  10       84.10       92.18      3.67 o 
  -1   2  10       17.04       12.20      2.62 o 
   0   2  10      856.80      810.03     12.47 o 
   1   2  10     1367.67     1265.83     18.58 o 
   2   2  10     1425.44     1269.76     21.69 o 
   3   2  10      332.32      299.21      8.00 o 
   4   2  10      540.65      529.39     12.77 o 
   5   2  10       33.17       46.58      4.98 o 
   6   2  10       13.25        7.54      5.79 o 
  -6   3  10        0.13        0.00      2.20 o 
  -5   3  10       42.52       41.12      5.05 o 
  -4   3  10       59.09       54.89      4.03 o 
  -3   3  10       93.32       97.57      4.09 o 
  -2   3  10       28.51       27.43      2.49 o 
  -1   3  10       10.15        7.21      1.38 o 
   0   3  10       33.99       27.10      1.74 o 
   1   3  10      844.82      801.36     14.01 o 
   2   3  10      258.80      273.04      7.59 o 
   3   3  10      174.38      169.59      5.97 o 
   4   3  10        0.70        0.96      1.68 o 
   5   3  10      156.00      182.54     10.58 o 
  -5   4  10       58.67       68.58      6.34 o 
  -4   4  10      142.55      154.63      6.08 o 
  -3   4  10       47.31       43.81      2.94 o 
  -2   4  10       10.92       11.32      1.70 o 
  -1   4  10      423.09      412.93      8.60 o 
   0   4  10        2.23        2.92      1.41 o 
   1   4  10      170.96      169.63     11.76 o 
   2   4  10        1.31        5.31      1.87 o 
   3   4  10       43.84       41.39      3.55 o 
   4   4  10       30.24       39.76      5.82 o 
   5   4  10        1.51        5.38      2.67 o 
  -5   5  10       16.54       10.10      3.53 o 
  -4   5  10       31.62       27.31      4.19 o 
  -3   5  10        3.69        8.47      1.79 o 
  -2   5  10      376.97      380.52      8.74 o 
  -1   5  10       55.09       56.35      3.05 o 
   0   5  10       47.59       52.19      3.45 o 
   1   5  10        0.06        1.31      1.71 o 
   2   5  10      138.06      133.39      5.71 o 
   3   5  10       77.28       84.08      5.05 o 
   4   5  10        9.01        9.70      2.67 o 
  -4   6  10        0.82        1.20      3.04 o 
  -3   6  10        0.38        0.00      1.57 o 
  -2   6  10        6.68        8.71      1.93 o 
  -1   6  10       17.12       23.44      2.94 o 
   0   6  10        0.06        0.00      2.77 o 
   1   6  10        2.62        1.69      2.23 o 
   2   6  10       17.41       22.21      3.89 o 
   3   6  10        1.91        1.23      2.75 o 
   4   6  10      159.60      159.95      9.01 o 
  -3   7  10        5.22        3.80      4.19 o 
  -2   7  10      204.67      206.62     16.32 o 
  -1   7  10        5.55        3.77      2.29 o 
   0   7  10       31.07       30.80      6.02 o 
   1   7  10        1.36        0.65      3.18 o 
   2   7  10       40.56       39.57      5.13 o 
   3   7  10        1.27        0.00      2.75 o 
   0   8  10        2.33        3.70      2.71 o 
  -5   0  11       99.26      111.20      8.69 o 
  -3   0  11      224.65      239.99     11.94 o 
  -1   0  11      448.85      437.41     22.39 o 
   1   0  11     5262.23     5441.39     95.99 o 
   3   0  11       62.65       66.52      4.80 o 
   5   0  11       12.17       42.64      7.41 o 
  -6   1  11        1.39        6.17      3.72 o 
  -5   1  11        4.55        9.97      3.13 o 
  -4   1  11       20.95       22.16      3.06 o 
  -3   1  11       20.22       38.65      3.44 o 
  -2   1  11      967.05      927.94     18.54 o 
  -1   1  11      354.29      380.03      9.81 o 
   0   1  11     1440.51     1369.74     19.97 o 
   1   1  11     2411.65     2307.97     33.50 o 
   2   1  11      792.64      742.65     13.18 o 
   3   1  11      159.32      148.48      4.41 o 
   4   1  11        7.42        7.33      2.10 o 
   5   1  11       65.90       67.22      7.43 o 
   6   1  11       13.64       16.66      4.88 o 
  -6   2  11        3.02        2.26      2.38 o 
  -5   2  11       36.83       36.11      3.97 o 
  -4   2  11        4.37        4.41      2.88 o 
  -3   2  11       25.35       32.87      6.64 o 
  -1   2  11       22.03       24.02      2.06 o 
   0   2  11      326.76      317.19      5.86 o 
   1   2  11      437.07      460.54      7.84 o 
   2   2  11      252.93      232.69      5.78 o 
   3   2  11       17.02       16.91      1.95 o 
   4   2  11        9.70        8.48      2.09 o 
   5   2  11       12.45        5.87      2.64 o 
  -5   3  11      208.72      184.56     10.76 o 
  -4   3  11        0.17        1.29      1.72 o 
  -3   3  11       60.46       57.93      3.62 o 
  -2   3  11      482.02      489.26     11.44 o 
  -1   3  11       80.24       76.08      3.48 o 
   0   3  11       17.53       15.91      1.21 o 
   1   3  11       52.91       47.51      2.82 o 
   2   3  11      292.21      272.21      7.69 o 
   3   3  11     1371.15     1212.98     24.83 o 
   4   3  11       14.60       12.16      2.40 o 
   5   3  11        8.05        7.58      3.32 o 
  -5   4  11       11.28        7.19      3.01 o 
  -4   4  11       15.74       11.36      2.58 o 
  -3   4  11       47.04       45.44      3.04 o 
  -2   4  11      263.19      272.48      6.85 o 
  -1   4  11      258.37      265.47      6.59 o 
   0   4  11      167.60      153.46      5.18 o 
   1   4  11      405.72      389.59     10.17 o 
   3   4  11        0.11        2.46      1.83 o 
   4   4  11       61.72       45.58      4.01 o 
   5   4  11        0.67        3.76      2.81 o 
  -5   5  11      145.46      137.04     25.80 o 
  -4   5  11       24.08       31.69      3.66 o 
  -3   5  11       48.00       45.93      3.24 o 
  -2   5  11       28.88       27.05      2.53 o 
  -1   5  11        6.78       11.26      2.12 o 
   0   5  11      314.66      306.15      8.50 o 
   1   5  11        6.06        5.90      2.28 o 
   2   5  11        5.28        4.57      2.14 o 
   3   5  11       95.13       94.10      5.21 o 
   4   5  11        1.19        0.00      2.25 o 
  -4   6  11       13.31       13.62      3.12 o 
  -3   6  11       39.85       32.64      4.11 o 
  -2   6  11       59.02       53.65      4.10 o 
  -1   6  11        0.00        0.00      1.72 o 
   0   6  11       53.15       63.35      5.23 o 
   1   6  11       50.54       46.14      8.13 o 
   2   6  11       25.66       30.69      4.63 o 
   3   6  11       16.82       14.31      3.16 o 
  -3   7  11       25.38       26.08      4.63 o 
  -2   7  11       30.91       32.70      3.78 o 
  -1   7  11       14.72       11.77      2.78 o 
   0   7  11        0.55        0.00      2.25 o 
   1   7  11        9.61        5.26      2.94 o 
   2   7  11       19.42       12.59      3.66 o 
  -6   0  12      130.54      115.84      9.51 o 
  -4   0  12       19.36       32.48      5.10 o 
  -2   0  12        5.04        8.35      2.44 o 
   0   0  12      971.15      871.33     17.18 o 
   2   0  12      230.70      218.11      5.70 o 
   4   0  12       16.53       19.27      5.21 o 
   6   0  12       69.14       47.46      8.98 o 
  -6   1  12      100.39      104.34     13.54 o 
  -5   1  12      125.92      126.82      8.75 o 
  -4   1  12       34.40       36.93      3.86 o 
  -3   1  12       12.58       18.71      2.63 o 
  -2   1  12      796.88      797.89     16.46 o 
  -1   1  12      384.16      375.77      9.74 o 
   0   1  12       61.32       51.06      3.18 o 
   1   1  12     1234.73     1135.37     15.35 o 
   2   1  12       12.70       13.11      1.21 o 
   3   1  12       17.05       21.29      2.65 o 
   4   1  12       18.93       22.47      3.90 o 
   5   1  12        0.03        4.61      5.58 o 
   6   1  12       14.49       11.33      4.90 o 
  -6   2  12       32.46       24.36      7.68 o 
  -5   2  12      258.98      258.52     10.00 o 
  -4   2  12        2.16        3.82      2.60 o 
  -3   2  12       84.75       93.39      5.09 o 
  -2   2  12       52.93       71.46      6.04 o 
  -1   2  12        9.17        9.49      1.91 o 
   0   2  12       85.94       75.25      2.45 o 
   1   2  12      799.98      750.88     11.93 o 
   2   2  12       42.16       48.84      2.64 o 
   3   2  12      124.73      135.45      4.50 o 
   4   2  12       26.13       29.78      3.30 o 
   5   2  12      181.45      176.04     10.53 o 
  -5   3  12      257.15      237.82     13.97 o 
  -4   3  12      139.28      139.60      5.70 o 
  -3   3  12       84.95      128.26      5.18 o 
  -2   3  12       13.70       15.49      2.11 o 
  -1   3  12      980.69      883.44     15.48 o 
   0   3  12      105.48      105.85      3.55 o 
   1   3  12     1099.61     1040.94     18.47 o 
   3   3  12       25.46       28.70      5.19 o 
   4   3  12       30.01       29.53      3.30 o 
   5   3  12       13.21       23.79      4.48 o 
  -5   4  12      123.99      110.71      7.84 o 
  -4   4  12       79.33       73.63      4.59 o 
  -3   4  12      131.79      128.68      4.70 o 
  -2   4  12     1050.67     1026.19     18.38 o 
  -1   4  12      700.61      673.38     14.84 o 
   0   4  12      293.19      263.13      7.27 o 
   1   4  12      120.85      132.15     11.64 o 
   2   4  12      111.41      105.99      4.93 o 
   3   4  12       83.58       83.70      5.73 o 
   4   4  12       15.53       21.06      3.29 o 
   5   4  12       10.30       10.14      4.08 o 
  -4   5  12        7.48        6.79      2.52 o 
  -3   5  12        7.95       17.51      2.83 o 
  -2   5  12        1.23        2.35      1.50 o 
  -1   5  12       20.96       17.98      2.55 o 
   0   5  12       72.60       66.56      3.90 o 
   1   5  12       18.52       18.98      3.61 o 
   2   5  12      136.07      130.14      5.86 o 
   3   5  12        9.98       11.37      2.73 o 
   4   5  12       78.71       81.80      5.55 o 
  -4   6  12       57.54       67.68      6.73 o 
  -3   6  12        4.85        7.88      2.54 o 
  -2   6  12      602.65      595.33     14.70 o 
  -1   6  12        8.43       10.84      3.04 o 
   0   6  12      125.47      104.16      6.26 o 
   1   6  12       73.75       66.21      5.60 o 
   2   6  12       81.86       63.90      4.85 o 
   3   6  12        1.20        0.82      2.19 o 
  -2   7  12        8.40        8.06      3.15 o 
  -1   7  12       64.65       69.80     14.35 o 
   0   7  12       14.58       19.36      3.73 o 
   1   7  12        0.51        0.35      2.60 o 
   2   7  12       24.40       24.52      6.00 o 
  -5   0  13      835.74      831.78     32.08 o 
  -3   0  13     1018.80      976.99     34.39 o 
  -1   0  13     1443.88     1374.47     31.67 o 
   1   0  13      799.25      816.21     16.45 o 
   3   0  13       58.10       72.32      7.58 o 
   5   0  13      219.46      199.43     14.30 o 
  -6   1  13       40.43       39.76      4.59 o 
  -5   1  13       12.98       12.37      2.95 o 
  -4   1  13       25.00       31.49      3.71 o 
  -3   1  13      201.61      184.27     14.42 o 
  -2   1  13      162.91      158.31      7.97 o 
  -1   1  13      489.57      423.97      9.74 o 
   0   1  13        0.13        0.00      0.65 o 
   1   1  13      422.63      414.51      9.10 o 
   2   1  13       44.62       88.60     16.32 o 
   3   1  13       43.35       43.08      2.62 o 
   4   1  13      151.53      130.82      7.46 o 
   5   1  13       55.19       95.03      7.44 o 
  -6   2  13        2.13        2.94      3.69 o 
  -5   2  13       12.44       17.51      6.85 o 
  -4   2  13       21.15       12.96      2.68 o 
  -3   2  13      301.52      285.45      9.94 o 
  -2   2  13      297.36      267.52      7.48 o 
  -1   2  13      601.67      582.46     12.70 o 
   0   2  13       44.36       36.80      1.88 o 
   1   2  13     1022.86     1034.00     15.87 o 
   2   2  13      360.03      343.75      7.73 o 
   3   2  13        8.73       12.35      2.62 o 
   4   2  13      222.22      225.02      7.81 o 
   5   2  13        0.71        4.38      3.55 o 
  -5   3  13       26.97       29.91      3.36 o 
  -4   3  13       36.31       37.85      4.05 o 
  -3   3  13      212.17      201.63      5.90 o 
  -2   3  13     1175.44     1129.97     22.73 o 
  -1   3  13       61.64       62.18      3.41 o 
   0   3  13        3.38        4.86      1.25 o 
   1   3  13      119.65      117.45      4.03 o 
   2   3  13       14.65       18.48      2.11 o 
   3   3  13        0.51        0.12      1.45 o 
   4   3  13       56.87       67.04      6.53 o 
   5   3  13        0.64        9.37      3.08 o 
  -5   4  13      139.92      125.78      8.61 o 
  -4   4  13        0.01        1.82      1.79 o 
  -3   4  13       16.93       15.64      2.16 o 
  -2   4  13      116.40      111.10      5.01 o 
  -1   4  13       93.51       93.06      3.72 o 
   0   4  13        1.59        1.70      1.35 o 
   1   4  13      119.32      117.47      7.93 o 
   2   4  13      280.29      257.23      6.97 o 
   3   4  13        4.46        2.27      1.92 o 
   4   4  13       91.34       96.05      5.59 o 
   5   4  13      117.21      127.11      8.34 o 
  -4   5  13       24.91       29.30      5.10 o 
  -3   5  13        1.98        2.15      1.61 o 
  -2   5  13      290.13      316.91      8.23 o 
  -1   5  13      246.88      246.51      9.02 o 
   0   5  13        2.22        1.25      1.81 o 
   1   5  13      234.17      213.92      8.88 o 
   2   5  13       34.12       33.60      5.02 o 
   3   5  13      286.10      280.38      9.36 o 
   4   5  13        3.09        1.13      2.60 o 
  -3   6  13        1.44        1.27      1.77 o 
  -2   6  13       13.85       16.98      2.85 o 
  -1   6  13       16.37       24.91      3.14 o 
   0   6  13       27.57       37.30      4.40 o 
   1   6  13        0.03        1.69      2.07 o 
   2   6  13        0.35        1.55      2.08 o 
   3   6  13       33.20       34.21      6.22 o 
  -2   7  13        1.36        0.00      2.05 o 
  -1   7  13       90.58       87.27      6.61 o 
   0   7  13       10.08        9.38      3.17 o 
   1   7  13       47.77       46.05     13.29 o 
   2   7  13       27.18       26.92      4.70 o 
  -6   0  14       12.73        7.22      4.01 o 
  -4   0  14      302.07      282.87     14.63 o 
  -2   0  14        1.88        2.35      2.06 o 
   0   0  14     1103.57     1197.91     23.21 o 
   2   0  14        0.86        1.67      1.14 o 
   4   0  14        9.19       19.08      5.50 o 
  -6   1  14        0.83        0.95      4.17 o 
  -5   1  14       41.28       32.55      8.88 o 
  -4   1  14      259.59      244.87      9.44 o 
  -3   1  14       90.33       94.91      5.17 o 
  -2   1  14     1304.95     1321.36     25.71 o 
  -1   1  14      544.74      509.91     11.35 o 
   0   1  14      265.58      242.56      5.04 o 
   1   1  14       13.07       16.12      1.22 o 
   2   1  14      326.48      343.24      7.62 o 
   3   1  14        5.92        4.53      1.88 o 
   4   1  14       24.42       16.94      3.81 o 
   5   1  14       83.69       86.60      7.27 o 
  -5   2  14       27.20       38.71      4.48 o 
  -4   2  14       66.92       65.35      8.96 o 
  -3   2  14        1.09        3.74      2.03 o 
  -2   2  14       50.80       58.75      3.49 o 
  -1   2  14      740.30      736.08     15.47 o 
   0   2  14       77.11       87.32      2.80 o 
   1   2  14      601.76      556.51     13.37 o 
   2   2  14       56.45       63.68      3.10 o 
   3   2  14        2.49        2.82      1.46 o 
   4   2  14        4.83        9.38      2.57 o 
   5   2  14        0.42        7.16      3.59 o 
  -5   3  14      184.46      144.13     12.80 o 
  -4   3  14       87.10       78.63      5.96 o 
  -3   3  14       26.95       31.29      3.13 o 
  -2   3  14       53.43       62.00      3.76 o 
  -1   3  14       47.93       45.10      3.11 o 
   0   3  14       30.46       43.61      3.11 o 
   1   3  14      102.23       82.45      3.51 o 
   2   3  14       65.64       73.33      3.87 o 
   3   3  14        9.61       10.76      2.08 o 
   4   3  14        1.22        0.00      1.59 o 
   5   3  14       98.46      115.67      8.88 o 
  -5   4  14       18.74        9.51      3.22 o 
  -4   4  14        0.17        0.88      1.42 o 
  -3   4  14        6.12        6.78      1.70 o 
  -2   4  14      114.66      114.87      4.34 o 
  -1   4  14        0.28        1.97      1.49 o 
   0   4  14       24.07       22.99      2.40 o 
   1   4  14        9.46        8.80      3.56 o 
   2   4  14      210.20      216.75      7.38 o 
   3   4  14        2.46        2.62      1.95 o 
   4   4  14       31.68       37.58      3.66 o 
  -4   5  14      129.96      124.72      9.17 o 
  -3   5  14       20.74       28.97      3.98 o 
  -2   5  14       37.87       39.32      3.62 o 
  -1   5  14       44.61       44.11      6.19 o 
   0   5  14        2.53        2.23      2.18 o 
   1   5  14       25.53       25.54      3.79 o 
   2   5  14       10.79       13.36      2.69 o 
   3   5  14       12.58       14.26      2.99 o 
   4   5  14       28.82       30.29      4.14 o 
  -3   6  14        9.84       10.71      2.70 o 
  -2   6  14        8.31       10.19      2.62 o 
  -1   6  14        1.67        0.62      1.70 o 
   0   6  14        3.81        4.15      2.44 o 
   1   6  14       13.40       13.93      3.43 o 
   2   6  14      302.67      290.14     10.38 o 
   3   6  14        4.57        1.04      2.97 o 
  -2   7  14       14.10       13.99      3.03 o 
  -1   7  14        0.02        3.90      2.82 o 
   0   7  14       14.36       13.34      3.63 o 
   1   7  14        5.50        8.74      3.21 o 
  -5   0  15        1.25       13.90      4.53 o 
  -3   0  15       23.71       19.15      4.07 o 
  -1   0  15     1859.73     1720.46     39.35 o 
   1   0  15      476.45      443.37     17.19 o 
   3   0  15      109.98       92.20      8.59 o 
   5   0  15      212.31      238.98     16.02 o 
  -5   1  15      575.45      533.53     16.63 o 
  -4   1  15       58.55       56.93      4.82 o 
  -3   1  15       31.58       30.12      5.53 o 
  -2   1  15      958.42      969.97     20.00 o 
  -1   1  15      468.00      458.73     10.63 o 
   0   1  15      447.03      448.40      8.07 o 
   1   1  15        8.87        6.99      1.12 o 
   2   1  15      224.60      204.56      6.34 o 
   3   1  15     1130.48     1065.23     22.84 o 
   4   1  15       81.89       76.71      6.34 o 
   5   1  15        1.99        2.16      3.32 o 
  -5   2  15       35.33       30.82      4.26 o 
  -4   2  15       84.43       80.07      5.69 o 
  -3   2  15        3.86        4.02      1.96 o 
  -2   2  15      495.72      457.25     11.19 o 
  -1   2  15       61.79       69.89      3.55 o 
   0   2  15      920.15      919.51     14.59 o 
   1   2  15      279.61      279.41      8.38 o 
   3   2  15       23.04       15.27      2.18 o 
   4   2  15       37.39       41.21      9.75 o 
   5   2  15       60.88       60.34      6.66 o 
  -5   3  15       83.70       89.62      5.31 o 
  -4   3  15        7.50        5.37      2.27 o 
  -3   3  15       72.93       65.62      5.86 o 
  -2   3  15      308.38      304.27      8.70 o 
  -1   3  15       43.96       36.98      2.97 o 
   0   3  15       65.72       65.86      3.19 o 
   1   3  15      462.73      411.63      9.06 o 
   2   3  15      331.74      352.81      8.44 o 
   3   3  15      233.83      249.20      7.48 o 
   4   3  15       25.45       24.86      3.58 o 
   5   3  15       25.89       37.01      9.76 o 
  -5   4  15        3.08        4.44      2.72 o 
  -4   4  15      294.24      298.09      9.45 o 
  -3   4  15        7.27        6.55      1.75 o 
  -2   4  15      396.74      386.17      9.01 o 
  -1   4  15      423.84      408.32     10.47 o 
   0   4  15       55.58       63.72      3.68 o 
   1   4  15       48.75       58.66      5.23 o 
   2   4  15        0.02        1.48      1.98 o 
   3   4  15       65.80       61.47      4.63 o 
   4   4  15       51.50       56.00      6.08 o 
  -4   5  15       35.77       36.61      4.13 o 
  -3   5  15       16.17       18.46      3.40 o 
  -2   5  15       20.80       16.51      2.85 o 
  -1   5  15      146.63      132.22      5.35 o 
   0   5  15       26.73       20.82      5.38 o 
   1   5  15       79.84       69.60      5.49 o 
   2   5  15       64.64       67.05      4.95 o 
   3   5  15        0.02        4.63      2.85 o 
  -3   6  15        7.02        4.40      2.39 o 
  -2   6  15        0.01        5.87      2.48 o 
  -1   6  15       34.37       37.01      4.23 o 
   0   6  15       21.65       15.41      4.47 o 
   1   6  15       64.64       57.72      5.53 o 
   2   6  15        1.87        2.82      2.44 o 
   3   6  15       78.28       76.43      5.77 o 
  -1   7  15       36.40       30.43      6.21 o 
   0   7  15        1.63        0.94      2.41 o 
   1   7  15        2.35        0.00      2.46 o 
  -4   0  16      261.98      250.73     14.02 o 
  -2   0  16     4257.83     4093.34    123.65 o 
   0   0  16        0.33        2.65      1.23 o 
   2   0  16        4.95        2.99      5.05 o 
   4   0  16      100.72      107.21     10.69 o 
  -5   1  16       55.28       59.86      6.58 o 
  -4   1  16      170.88      155.88      8.46 o 
  -3   1  16       35.36       89.41      7.49 o 
  -2   1  16        1.41        5.12      1.57 o 
  -1   1  16      728.02      661.78     14.30 o 
   0   1  16       11.78       14.92      1.55 o 
   1   1  16        1.45        3.50      1.00 o 
   2   1  16      682.23      699.93     13.41 o 
   3   1  16       28.91       38.44      4.52 o 
   4   1  16      183.62      188.08     11.71 o 
   5   1  16        0.66        0.00      3.36 o 
  -5   2  16       56.73       60.50      6.19 o 
  -4   2  16      112.16       99.30      6.40 o 
  -3   2  16       11.27       13.61      2.67 o 
  -2   2  16     1705.46     1636.26     31.48 o 
  -1   2  16      101.18       89.15      4.56 o 
   0   2  16      101.15       87.77      3.02 o 
   1   2  16        0.33        1.27      1.27 o 
   2   2  16      233.90      239.16      6.39 o 
   3   2  16      134.21      131.97      4.85 o 
   4   2  16       82.74       65.76      6.23 o 
   5   2  16      282.85      304.23     14.44 o 
  -5   3  16      145.82      152.32      7.99 o 
  -4   3  16        2.04        3.16      2.19 o 
  -3   3  16       28.66       31.87      3.23 o 
  -2   3  16       62.03       54.47      6.68 o 
  -1   3  16     1016.54      931.54     19.42 o 
   0   3  16      235.01      238.64      6.24 o 
   1   3  16       28.22       28.88      2.94 o 
   2   3  16       48.28       53.26      3.35 o 
   3   3  16      314.38      288.18      7.81 o 
   4   3  16       14.98       14.69      3.26 o 
  -4   4  16       33.40       34.16      3.66 o 
  -3   4  16       29.28       33.50      3.03 o 
  -2   4  16       17.48       20.08      2.28 o 
  -1   4  16       74.43       71.99      4.14 o 
   0   4  16        8.53       12.24      2.73 o 
   1   4  16       39.66       36.73      3.41 o 
   2   4  16        0.76        1.33      2.03 o 
   3   4  16        0.68        4.86      2.07 o 
   4   4  16        1.11        0.00      2.02 o 
  -4   5  16        0.79        1.49      1.85 o 
  -3   5  16        4.17        2.14      1.62 o 
  -2   5  16        1.26        4.29      2.06 o 
  -1   5  16       94.99      101.24      6.05 o 
   0   5  16        4.30        6.63      2.33 o 
   1   5  16        1.11        4.83      2.38 o 
   2   5  16       53.88       59.70      4.75 o 
   3   5  16      206.78      191.37      7.90 o 
  -3   6  16       23.56       28.94      3.80 o 
  -2   6  16       15.12       15.31      3.07 o 
  -1   6  16        8.69       11.85      3.50 o 
   0   6  16       48.20       59.88      5.63 o 
   1   6  16       19.92       19.06      3.84 o 
   2   6  16      112.55      106.53      6.42 o 
  -5   0  17       99.93       98.45      9.57 o 
  -3   0  17       16.69       13.79      3.93 o 
  -1   0  17        1.89        0.00      1.46 o 
   1   0  17       67.83       65.62      3.33 o 
   3   0  17       13.64       15.64      4.95 o 
   5   0  17      300.60      337.16     20.13 o 
  -5   1  17       23.62       21.76      3.87 o 
  -4   1  17      104.61       99.69     10.82 o 
  -3   1  17       49.82       59.95      4.85 o 
  -2   1  17       71.93       85.85      5.01 o 
  -1   1  17      431.73      435.37     10.53 o 
   0   1  17       63.48       58.49      2.63 o 
   1   1  17      159.03      170.17      4.31 o 
   2   1  17      170.98      180.08      5.31 o 
   3   1  17      235.00      222.37      9.82 o 
   4   1  17        5.62        8.86      3.86 o 
   5   1  17       85.00       92.84      7.89 o 
  -5   2  17        5.95        6.92      4.25 o 
  -4   2  17       10.22       14.33      3.10 o 
  -3   2  17       73.53       66.96      5.08 o 
  -2   2  17      171.84      184.26      6.41 o 
  -1   2  17      107.51      106.48      4.51 o 
   0   2  17      154.92      160.59      4.83 o 
   1   2  17       72.16       85.80      3.64 o 
   2   2  17      199.35      192.75      5.70 o 
   3   2  17       94.95      100.65      4.40 o 
   4   2  17       87.83       77.25      6.77 o 
  -5   3  17       25.36       29.67      5.58 o 
  -4   3  17      310.86      303.15     11.65 o 
  -3   3  17        7.58       17.57      2.71 o 
  -2   3  17        0.47        1.66      1.52 o 
  -1   3  17      250.02      241.18      7.42 o 
   0   3  17        3.25        2.60      1.24 o 
   1   3  17       34.11       22.99      2.84 o 
   2   3  17      179.67      196.25      6.04 o 
   3   3  17       66.97       65.67      5.69 o 
   4   3  17        0.90        0.00      2.55 o 
  -4   4  17       14.25       13.69      2.78 o 
  -3   4  17       79.13       66.57      3.95 o 
  -2   4  17       68.08       69.30      4.94 o 
  -1   4  17       21.18       24.38      2.85 o 
   0   4  17       13.36       14.51      4.67 o 
   1   4  17       17.25       15.77      2.71 o 
   2   4  17      174.20      179.03      7.42 o 
   3   4  17      149.05      150.61      7.21 o 
   4   4  17        2.13        3.11      2.45 o 
  -3   5  17        5.36       11.66      2.57 o 
  -2   5  17       93.57       86.88      5.09 o 
  -1   5  17       20.85       25.05      2.97 o 
   0   5  17        0.23        1.41      2.03 o 
   1   5  17       87.94       83.44      6.14 o 
   2   5  17        0.80        4.83      2.44 o 
   3   5  17       15.25       13.19      3.72 o 
  -2   6  17      107.77      126.29      9.81 o 
  -1   6  17        0.03        0.00      2.30 o 
   0   6  17        1.08        0.00      2.29 o 
   1   6  17        2.13        1.43      2.43 o 
   2   6  17        4.09        4.12      3.03 o 
  -4   0  18       39.85       49.54      6.95 o 
  -2   0  18      121.37      126.04      8.71 o 
   0   0  18       43.69       48.60      3.17 o 
   2   0  18      593.37      629.71     27.19 o 
   4   0  18        5.70       13.75      5.69 o 
  -5   1  18        0.95        1.86      2.42 o 
  -4   1  18      689.58      701.12     34.27 o 
  -3   1  18       23.21       24.90      5.20 o 
  -2   1  18       20.36       25.47      3.24 o 
  -1   1  18       26.73       21.47      2.41 o 
   0   1  18        5.86       12.66      2.32 o 
   1   1  18        0.11        1.38      1.08 o 
   2   1  18        7.56       13.36      2.01 o 
   3   1  18       42.04       45.20     10.01 o 
   4   1  18      212.80      189.29      9.73 o 
  -5   2  18       34.52       38.37      4.83 o 
  -4   2  18       92.53       98.03     12.42 o 
  -3   2  18       62.04       77.49      5.59 o 
  -2   2  18      153.59      152.19      5.82 o 
  -1   2  18      987.94      925.41     19.43 o 
   0   2  18        7.44        6.96      1.55 o 
   1   2  18      227.94      230.18      6.30 o 
   2   2  18      128.43      140.42      4.94 o 
   3   2  18      180.58      172.20      6.88 o 
   4   2  18       12.81       15.41      4.25 o 
  -4   3  18       97.59      108.37      7.07 o 
  -3   3  18       56.67       57.27      4.33 o 
  -2   3  18      121.15      126.18      5.45 o 
  -1   3  18       13.45       12.04      2.25 o 
   0   3  18       66.61       58.52      5.09 o 
   1   3  18        7.83       10.31      2.71 o 
   2   3  18        2.84        3.99      1.82 o 
   3   3  18       26.62       26.22      3.00 o 
   4   3  18        0.68        0.00      3.36 o 
  -4   4  18       18.80       18.39      3.03 o 
  -3   4  18       16.12       14.79      2.30 o 
  -2   4  18       94.81       94.32      5.52 o 
  -1   4  18       54.62       47.07      3.67 o 
   0   4  18       14.79        8.16      2.57 o 
   1   4  18       10.35       16.65      2.87 o 
   2   4  18        3.37        4.16      2.63 o 
   3   4  18       34.81       35.17      4.03 o 
  -3   5  18       72.08       61.30      4.74 o 
  -2   5  18       78.72       75.66      4.88 o 
  -1   5  18        0.79        0.78      2.15 o 
   0   5  18      230.91      228.69     13.67 o 
   1   5  18        1.79        1.16      2.88 o 
   2   5  18       62.06       64.55      5.10 o 
   3   5  18        0.28        2.83      2.62 o 
  -2   6  18       54.55       47.51      7.15 o 
  -1   6  18        1.24        3.85      2.73 o 
   0   6  18        7.75        6.93      3.03 o 
   1   6  18       18.29        7.96      3.05 o 
  -5   0  19        2.81       13.90      4.51 o 
  -3   0  19       15.77       11.00      3.59 o 
  -1   0  19     1029.82     1007.05     35.41 o 
   1   0  19        8.46        9.18      1.85 o 
   3   0  19     1020.98      933.49     38.10 o 
  -5   1  19        6.28       12.29      4.98 o 
  -4   1  19      182.99      192.24      8.96 o 
  -3   1  19       96.22      106.16      6.42 o 
  -2   1  19      116.58      113.33      6.02 o 
  -1   1  19      179.74      172.80      5.98 o 
   0   1  19       45.73       50.26      3.68 o 
   1   1  19       87.04       95.63      3.37 o 
   2   1  19      253.49      249.20      7.91 o 
   3   1  19       61.90       76.32      6.46 o 
   4   1  19      128.53      115.81      8.75 o 
  -4   2  19      148.96      152.96      7.93 o 
  -3   2  19        1.40        6.93      2.59 o 
  -2   2  19      200.20      184.30      6.66 o 
  -1   2  19      452.04      452.55     11.39 o 
   0   2  19      132.29      131.46      6.01 o 
   1   2  19        6.38        3.89      1.60 o 
   2   2  19       12.77       16.16      2.31 o 
   3   2  19      259.03      266.47     11.73 o 
   4   2  19       31.27       35.27      5.46 o 
  -4   3  19      150.05      141.73      8.98 o 
  -3   3  19        0.03        1.63      1.85 o 
  -2   3  19       94.74       79.23      4.83 o 
  -1   3  19        0.06        0.00      1.42 o 
   0   3  19      115.27      132.07     15.52 o 
   1   3  19        5.95        5.38      2.12 o 
   2   3  19      209.76      216.18      7.66 o 
   3   3  19        7.14       10.47      2.48 o 
   4   3  19      108.77      119.35     10.43 o 
  -4   4  19       76.33       72.40      5.18 o 
  -3   4  19       81.51       78.10      4.76 o 
  -2   4  19        2.22        1.35      1.72 o 
  -1   4  19      125.84      113.94      5.22 o 
   0   4  19       77.46       71.68      5.53 o 
   1   4  19      114.98      112.93      8.37 o 
   2   4  19        0.69        3.56      2.11 o 
   3   4  19        1.28        1.65      2.51 o 
  -3   5  19       36.44       35.71      5.47 o 
  -2   5  19        1.72        2.54      2.00 o 
  -1   5  19       20.59       24.22      3.99 o 
   0   5  19        5.22        9.55      3.04 o 
   1   5  19      111.06      120.90      9.06 o 
   2   5  19        0.02        0.00      2.35 o 
  -1   6  19      185.76      166.51     12.21 o 
   0   6  19        0.63        1.99      2.55 o 
   1   6  19       68.58       70.99     10.33 o 
  -4   0  20      373.60      385.21     19.33 o 
  -2   0  20      373.99      348.64     16.90 o 
   0   0  20       64.05       67.52      3.93 o 
   2   0  20        3.74        1.51      4.03 o 
   4   0  20       18.72        9.93      5.54 o 
  -4   1  20       16.07       18.09      7.75 o 
  -3   1  20       84.56       83.29      5.95 o 
  -2   1  20        0.81        4.49      1.94 o 
  -1   1  20        8.01        7.74      1.83 o 
   0   1  20      128.30      104.97      3.67 o 
   1   1  20        0.00        0.77      1.56 o 
   2   1  20      101.52      116.95      5.42 o 
   3   1  20        0.32        3.90      3.26 o 
   4   1  20       20.78       20.35      4.77 o 
  -4   2  20       39.58       32.55      7.47 o 
  -3   2  20       98.25       98.25      9.21 o 
  -2   2  20      201.20      181.89      6.75 o 
  -1   2  20        6.65        8.99      2.40 o 
   0   2  20       94.39       89.73      3.91 o 
   1   2  20        5.44        4.62      1.95 o 
   2   2  20       23.70       23.74      2.65 o 
   3   2  20      255.46      267.44     20.19 o 
   4   2  20        0.93        0.00      3.32 o 
  -4   3  20       14.74       10.65      3.40 o 
  -3   3  20       25.99       24.07      3.24 o 
  -2   3  20      291.91      306.92      9.40 o 
  -1   3  20       28.68       24.01      3.63 o 
   0   3  20       13.59       17.17      3.24 o 
   1   3  20       46.33       40.14      3.72 o 
   2   3  20      125.53      118.01      5.75 o 
   3   3  20        3.57        8.84      2.45 o 
  -3   4  20        4.98        8.83      2.38 o 
  -2   4  20      160.89      148.97      6.39 o 
  -1   4  20      208.68      210.90     18.76 o 
   0   4  20        1.01        1.24      2.27 o 
   1   4  20       43.45       41.60      6.34 o 
   2   4  20        0.05        1.37      2.30 o 
   3   4  20       65.05       77.67      5.59 o 
  -2   5  20       15.50       18.92      4.03 o 
  -1   5  20        2.06        5.14      2.76 o 
   0   5  20       23.75       24.02      4.11 o 
   1   5  20       38.59       41.86      5.17 o 
   2   5  20       98.50      104.47      6.35 o 
  -3   0  21      362.75      353.62     17.86 o 
  -1   0  21        1.39        0.63      2.31 o 
   1   0  21       26.05       20.33      3.33 o 
   3   0  21       83.55       69.25      9.59 o 
  -4   1  21      108.42      108.95     11.90 o 
  -3   1  21        7.76       11.43      2.81 o 
  -2   1  21      106.53      106.22      6.05 o 
  -1   1  21        2.53        1.16      1.50 o 
   0   1  21        7.12        7.67      1.57 o 
   1   1  21       23.34       24.53      2.66 o 
   2   1  21        2.55        8.31      3.60 o 
   3   1  21       34.57       26.70      4.75 o 
   4   1  21       28.12       22.80      5.03 o 
  -4   2  21       72.17       71.28      6.15 o 
  -3   2  21      115.25      121.57      6.91 o 
  -2   2  21      163.27      151.05      7.42 o 
  -1   2  21        1.14        2.49      1.65 o 
   0   2  21       55.11       61.24      3.56 o 
   1   2  21       66.50       82.38      7.49 o 
   2   2  21      147.32      157.22      5.99 o 
   3   2  21       47.72       53.65      6.02 o 
  -4   3  21      134.61      150.89     10.28 o 
  -3   3  21        2.04        3.40      2.25 o 
  -2   3  21       82.13       80.08      6.07 o 
  -1   3  21        0.82        1.72      1.65 o 
   0   3  21       79.64       92.31      6.24 o 
   1   3  21        0.43        0.56      2.47 o 
   2   3  21       24.24       26.03      3.49 o 
   3   3  21        6.52        7.49      6.32 o 
  -3   4  21        2.77        4.95      2.30 o 
  -2   4  21       89.24       89.59      5.32 o 
  -1   4  21       16.21       17.66      2.91 o 
   0   4  21       48.93       41.51      4.70 o 
   1   4  21        1.64        0.36      2.12 o 
   2   4  21        0.54        1.61      2.49 o 
  -2   5  21        0.20        2.22      2.10 o 
  -1   5  21       88.91       93.64      9.13 o 
   0   5  21      119.99      131.92      9.33 o 
   1   5  21       13.51       14.56      3.50 o 
  -4   0  22       59.52       69.40      8.71 o 
  -2   0  22      298.79      319.04     16.58 o 
   0   0  22      116.43      122.57     12.87 o 
   2   0  22      113.00      113.97     11.08 o 
  -4   1  22      128.09      144.09     19.69 o 
  -3   1  22        1.04        3.17      2.36 o 
  -2   1  22       73.89       85.30      5.86 o 
  -1   1  22       73.98       74.21      4.48 o 
   0   1  22      610.78      686.98     13.80 o 
   1   1  22       15.36       14.58      2.38 o 
   2   1  22      165.83      166.79     16.12 o 
   3   1  22       17.00       17.04      4.43 o 
  -4   2  22       25.53       28.21      4.58 o 
  -3   2  22      136.59      146.79      8.41 o 
  -2   2  22      196.01      204.15      7.55 o 
  -1   2  22      282.67      290.19      8.93 o 
   0   2  22       35.85       36.33      3.03 o 
   1   2  22      361.67      359.90     10.46 o 
   2   2  22        0.27        2.47      2.46 o 
   3   2  22       74.73       67.73      6.83 o 
  -3   3  22        0.09        0.00      2.11 o 
  -2   3  22        3.33        5.04      2.11 o 
  -1   3  22       67.54       67.24      4.46 o 
   0   3  22       97.67      103.67      6.69 o 
   1   3  22        4.74        5.07      2.24 o 
   2   3  22       24.41       24.82      3.54 o 
   3   3  22       71.60       74.78     11.17 o 
  -2   4  22       54.04       57.92      4.62 o 
  -1   4  22       86.21       91.82      6.80 o 
   0   4  22      147.56      135.71      7.47 o 
   1   4  22       41.55       48.50      4.52 o 
   2   4  22       44.05       46.13      4.62 o 
  -1   5  22        0.73        1.66      2.57 o 
   0   5  22       26.69       31.70      6.11 o 
  -3   0  23       46.73       46.94      7.24 o 
  -1   0  23       70.51       85.50      8.00 o 
   1   0  23      277.73      320.33     11.69 o 
   3   0  23        4.69        5.81      5.46 o 
  -4   1  23       27.19       33.06      6.18 o 
  -3   1  23       15.19       10.57      2.84 o 
  -2   1  23        4.89        5.08      2.79 o 
  -1   1  23       26.85       34.61      3.47 o 
   0   1  23      102.95      139.28     11.57 o 
   1   1  23      155.72      156.17      9.56 o 
   2   1  23       77.74      104.26      7.64 o 
   3   1  23       28.37       25.46      5.09 o 
  -3   2  23       55.15       65.38      5.89 o 
  -2   2  23       77.89       70.35      5.04 o 
  -1   2  23       42.21       42.64      3.78 o 
   0   2  23        5.60        5.48      2.35 o 
   1   2  23       51.61       53.91      4.31 o 
   2   2  23        0.22        2.20      2.85 o 
   3   2  23        0.30        0.96      3.86 o 
  -3   3  23        4.16        4.60      2.89 o 
  -2   3  23        0.50        0.67      1.99 o 
  -1   3  23        1.63        3.90      2.20 o 
   0   3  23      206.25      213.47     10.23 o 
   1   3  23       59.21       55.19      4.56 o 
   2   3  23       74.86       90.51      5.72 o 
  -2   4  23       18.66       19.14      4.02 o 
  -1   4  23       27.47       23.34      4.32 o 
   0   4  23        0.58        0.34      2.42 o 
   1   4  23        7.40        4.83      2.48 o 
  -2   0  24       17.74       17.13      4.81 o 
   0   0  24       61.78       70.25      5.67 o 
   2   0  24       13.55       13.33      6.53 o 
  -3   1  24       18.65       21.76      3.93 o 
  -2   1  24      363.38      359.27     12.97 o 
  -1   1  24       10.38        8.82      2.42 o 
   0   1  24      189.21      201.00      6.34 o 
   1   1  24       36.77       34.58      4.73 o 
   2   1  24       83.18      104.18     16.61 o 
   3   1  24        0.58        0.47      3.93 o 
  -3   2  24       58.97       64.19     10.38 o 
  -2   2  24       93.39       94.61      5.61 o 
  -1   2  24       21.97       22.27      3.08 o 
   0   2  24       72.66       73.52      5.89 o 
   1   2  24        1.34        0.00      2.07 o 
   2   2  24        1.29        8.38      6.13 o 
  -2   3  24        4.37        4.75      2.33 o 
  -1   3  24       29.42       31.08      3.64 o 
   0   3  24        5.26        5.26      2.76 o 
   1   3  24       43.33       43.80      4.38 o 
   2   3  24       22.04       23.64      4.24 o 
  -1   4  24       11.74       13.20      3.60 o 
   0   4  24        4.43        2.96      4.28 o 
  -3   0  25        0.76        4.83      3.90 o 
  -1   0  25       55.59       61.65      7.37 o 
   1   0  25       41.32       39.91      7.98 o 
  -3   1  25       25.32       20.26      3.85 o 
  -2   1  25        9.24       16.96      3.42 o 
  -1   1  25      149.80      170.23      6.88 o 
   0   1  25        2.21        7.19      2.13 o 
   1   1  25      126.65      128.57      8.41 o 
   2   1  25       35.05       39.25      6.00 o 
  -2   2  25        6.69        8.44      2.64 o 
  -1   2  25      102.41      110.58     10.21 o 
   0   2  25      245.49      256.79     20.96 o 
   1   2  25        0.80        0.43      2.83 o 
   2   2  25       44.12       46.04      9.40 o 
  -1   3  25        4.23        1.86      2.79 o 
   0   3  25       21.59       22.97      4.04 o 
   1   3  25        1.06        0.40      2.49 o 
  -2   0  26      106.76      113.82     10.33 o 
   0   0  26      524.94      613.95     25.99 o 
   2   0  26        7.82       12.24      6.78 o 
  -2   1  26       22.01       29.77      4.46 o 
  -1   1  26       35.74       39.00      4.62 o 
   0   1  26        4.81        7.57      3.58 o 
   1   1  26        2.53        8.80      6.13 o 
  -2   2  26        5.75        8.35      3.84 o 
  -1   2  26       95.63      132.16      6.39 o 
   0   2  26       88.90      112.17      7.51 o 
   1   2  26      110.59      112.43      7.88 o 
  -1   0  27       19.93       20.80      5.50 o 
   1   0  27        3.47        3.30      5.56 o 
  -1   1  27       67.60       55.23     14.17 o 
   0   1  27       13.03       20.32      5.23 o 
                                                 
